# Supplementary material for: Contribution of Genome-Wide Association Studies to Scientific Research: A Pragmatic Approach to Evaluate Their Impact
Source: PLoS One. 2013 Aug 14;8(8):e71198. doi: 10.1371/journal.pone.0071198 (PMC3743868; doi:10.1371/journal.pone.0071198)
Supplement: Table S1 — GENOTATOR-only and GWAS-only gene datasets. (XLS) [file pone.0071198.s002.xls]

## Sheet: Results
GENES	n
GWAS only	94	AGAP2 ALPK2 ARHGEF3 ARL6IP4 BACH2 BATF C1orf106 C16orf75 C2orf69 C3orf1 CARD11 CBLB CD226 CD37 CD58 CD6 CDC37 CHST12 CLECL1 CXCR4 CYP24A1 CYP27B1 DDAH1 DIAPH1 DLEU1 ELMO1 EOMES EVI5 EXTL2 GPC5 HHEX HLA-F IL22RA2 IL2RA IL7 IL7Ra IRF8 KCNMA1 KIAA0564 KIAA1618 MAF MAMSTR MAP3K14 MALT1 MERTK MPHOSPH9 MYB MYC MYNN NA NCF4 NCOA5 NDFIP1 NDUFA4 NFKBIZ ODF3B OLIG3 PKIA PLCL2 PLEK PRDX5 PTGER4 PTPRK PVR PV…
Genotator only	491	A2M ABCA7 ACCN1 ACE ADAM33 ADAMTS14 ADCYAP1 ADRB2 APOC1 APOE ATXN2 BAX BCL2 BCL2L1 BDNF BTNL2 CCL11 CCL2 CCL3 CCL5 CCL7 CCR1 CCR2 CCR5 CD14 CD24 CD28 CD4 CFH COMT CRYAB CTLA4 CTSS CXCL10 CXCL12 CYP2D6 DBP EBF1 EIF2B5 ERBB3 ESR1 FAS FASLG FCGR2A FCGR2B FCGR3A FCGR3B GLO1 GNB3 GSTM1 GSTT1 HFE HLA-DMB HMHA1 HSPA1A HSPA1B HSPA1L IBD5 ICAM1 ICOS IFNAR1 IFNB1 IFNG IFNGR1 IFNGR2 IL10 IL11RA IL12RB2 IL1A…
common	31	CD40 CD5 CD80 CD86 CIITA CXCR5 FCRL3 GALC HLA-A HLA-B HLA-C HLA-DMA HLA-DPB1 HLA-DQA1 HLA-DQA2 HLA-DQB1 HLA-DRA HLA-DRB1 HLA-DRB4 HLA-DRB5 HLA-G HLA-J ICAM3 IL12A IL12B IL12RB1 IL6 IL7R MAPK1 NFKB1 TNFRSF1A
TOTAL GENES
GWAS	125
Genotator	522
