# Supplementary material for: Contribution of Genome-Wide Association Studies to Scientific Research: A Pragmatic Approach to Evaluate Their Impact
Source: PLoS One. 2013 Aug 14;8(8):e71198. doi: 10.1371/journal.pone.0071198 (PMC3743868; doi:10.1371/journal.pone.0071198)
Supplement: Table S2 — Biological-function comparative analysis for GENOTATOR and GWAS gene datasets. (XLS) [file pone.0071198.s003.xls]

## Sheet: Data
Category	AnalysisName	B-H p-value range (best-worst)	Molecules
Cell-To-Cell Signaling and Interaction	Genotator pre-GWAS genes	2.08E-135-1.01E-16	SHH,CCL20,IL6,PTPRC,ADA,SERPINE1,CCR2,MOG,ITGA4,TP53,IL4R,TNFRSF9,SELE,CNR1,IL12RB2,PLD1,CCL4,IFNA2,CD86,PLTP,ADCYAP1,TNF,APOE,ICAM1,FGF2,BDNF,CNTF,CXCR3,CCL22,JAK2,CCL5,FCGR2B,CD1D,CCL2,CXCR2,XCL1,TLR3,GC,CD27,ADORA1,MICA,FCGR3A,CCR1,IFNG,TNFSF11,TNFRSF1A,FCGR2A,MYD88,CD69,IL15,VIM,MPO,CCL11,VIP,BAK1,FOS,NOV,CD80,MAG,HLA-C,IL12B,GATA3,GZMB,SOCS3,LIF,JAK1,VIPR2,IL12RB1,POU2AF1,HAVCR2,MBP,CX3CR1,F…
Cellular Movement	Genotator pre-GWAS genes	2.96E-106-8.41E-17	SHH,CCL20,IL6,PTPRC,SOD2,CCR2,SERPINE1,MOG,ITGA4,TP53,SELE,CNR1,FGFR2,PLD1,CCL4,IFNA2,CD86,ADCYAP1,TNF,ICAM1,FGF2,BDNF,CXCR3,VEGFB,CCL22,CCL5,JAK2,ARRB1,CCL2,CXCR2,NGFR,XCL1,GC,ADORA1,FCGR3A,CCR6,CCR1,IFNG,TNFSF11,TNFRSF1A,IL15,VIM,VIP,CCL11,MT-ND1,NOV,CD80,IL12B,GZMB,SOCS3,LIF,JAK1,MMP3,IL12RB1,CX3CR1,F2,PTEN,CD28,STMN1,TGFB1,TNFSF9,CCL8,SH2D2A,IL8,ADAMTS1,CNP,IL6R,IGFBP2,TLR2,ICOS,IGF2,IRF7,ZAP…
Cellular Development	Genotator pre-GWAS genes	2.96E-106-1.39E-16	SHH,ASIC2,CCL20,IL6,PTPRC,SOD2,HLA-DRB3,SERPINE1,RIPK2,MOG,TP53,IL4R,TNFRSF9,FGFR2,IL12RB2,PLD1,CCL4,IFNA2,CD86,ADCYAP1,TNF,APOE,ICAM1,BDNF,FGF2,CNTF,C9,JAK2,CCL5,FCGR2B,CD1D,CCL2,CXCR2,NGFR,XCL1,TLR3,VDR,ADORA1,CD27,MICA,CCR1,IFNG,TNFSF11,MYD88,TNFRSF1A,CD69,IL15,VIP,BAK1,FOS,PLA2G4A,MT-ND1,NOV,NR4A2,CD80,null,IL12B,GATA3,GZMB,SOCS3,LIF,JAK1,IL12RB1,SOX10,HAVCR2,MBP,F2,PTEN,PADI4,CD28,STMN1,HAVC…
Cellular Growth and Proliferation	Genotator pre-GWAS genes	2.96E-106-1.39E-16	SHH,ASIC2,CCL20,IL6,PTPRC,SOD2,HLA-DRB3,SERPINE1,RIPK2,MOG,ITGA4,TP53,SELE,TNFRSF9,IL4R,FGFR2,IL12RB2,PLD1,CCL4,IFNA2,CD86,ADCYAP1,TNF,PTPRA,APOE,ICAM1,BDNF,FGF2,CNTF,C9,CCL22,CCL5,JAK2,FCGR2B,CD1D,CCL2,CXCR2,NGFR,XCL1,TLR3,VDR,ADORA1,CD27,MICA,CCR1,IFNG,TNFSF11,MYD88,TNFRSF1A,CD69,IL15,MPO,VIP,CCL11,BAK1,FOS,PLA2G4A,NOV,NR4A2,CD80,MAG,HLA-C,IL12B,ERVW-1,GATA3,GZMB,SOCS3,LIF,JAK1,IL12RB1,HAVCR2,M…
Cell Death and Survival	Genotator pre-GWAS genes	4.67E-99-1.48E-16	SHH,CRYAB,IL6,PTPRC,SOD2,RIPK2,TP53,TNFRSF9,CNR1,FGFR2,IFNAR2,OGG1,CACNA1A,PLD1,HLA-DRB4,CCL4,IFNA2,CFLAR,ADCYAP1,PTPRA,TNF,APOE,ICAM1,BDNF,FGF2,CNTF,C9,GAPDH,CXCR3,VEGFB,JAK2,CCL5,CD1D,ARRB1,CCL2,NGFR,XCL1,TLR3,VDR,CD27,MICA,FCGR3A,CCR1,IFNG,TNFSF11,UCP2,MYD88,TNFRSF1A,CD69,IL15,MPO,CCL11,VIP,BAK1,FOS,PLA2G4A,NOV,NR4A2,null,GATA3,GZMB,SOCS3,LIF,JAK1,HAVCR2,MBP,FCGR1A,F2,PTEN,PADI4,CD28,STMN1,CYF…
Cellular Function and Maintenance	Genotator pre-GWAS genes	1.33E-82-2.49E-18	SHH,CRYAB,CCL20,IL6,PTPRC,SOD2,ADA,SERPINE1,CCR2,ITGA4,TP53,IL4R,PAM,IL12RB2,PLD1,CCL4,IFNA2,CD86,CFLAR,ADCYAP1,TNF,APOE,ICAM1,BDNF,FGF2,CNTF,CXCR3,CCL22,CCL5,FCGR2B,CD1D,CCL2,CXCR2,NGFR,VDR,TLR3,GC,CD27,ADORA1,CCR1,IFNG,UCP2,FCGR2A,MYD88,TNFRSF1A,IL15,MPO,VIM,CCL11,VIP,BAK1,MT-ND1,MAG,CD80,IL12B,GATA3,GZMB,LIF,HAVCR2,MBP,FCGR1A,F2,PTEN,CD28,STMN1,HAVCR1,TGFB1,IL23A,IL8,PTPN6,IL27,TLR2,ICOS,BCL2L…
Free Radical Scavenging	Genotator pre-GWAS genes	1.08E-47-9.12E-18	SOCS3,CD40LG,CRYAB,LIF,MMP3,MAPK1,ADRBK1,CXCL12,IL6,NOS3,F2,CD28,SOD2,TGFB1,INS,ADA,FASLG,TP53,IL8,SELE,RAC1,TLR2,BCL2L1,IL18,NCF1,CCL4,SELP,DUSP1,ZAP70,S100B,ALOX5,ADCYAP1,SNCA,CX3CL1,TNF,HSPB1,FCGR3B,EPO,NOS1,BDNF,FGF2,MMP14,GPX1,IFNB1,EGF,TAC1,APOC2,CCL5,NGF,CCL3,CTLA4,FAS,BCL2,HMOX1,CD52,CCL13,MBL2,IGF1,IL2,NGFR,CFH,NOS2,AGT,IL4,PRKCA,FAAH,IFNG,TNFSF11,IL3,SOD1,UCP2,FCGR2A,IL10,MYD88,CD36,PLC…
Vitamin and Mineral Metabolism	Genotator pre-GWAS genes	6.41E-46-1.6E-21	SHH,CCR5,CCL20,null,POMC,IL6,CXCL10,PTPRC,CXCL13,CCR8,CCR2,FASLG,TP53,L1CAM,CACNA1A,PLD1,CCL4,CD5,ADCYAP1,TNF,EPO,APOE,HLA-A,FGF2,BDNF,CXCR3,TAC1,CCL22,CCL5,FCGR2B,JUN,CCL2,IGF1,CXCR2,SST,TLR3,ADORA1,GC,CCR6,FCGR3A,CCL1,CCR1,IFNG,RGS2,TAC3,IL3,TNFSF11,IL10,FCGR2A,CRH,PLCG1,P2RX7,IL13,VIP,CCL11,APP,ATP2B2,IL16,ITGB2,LTA,CD44,CCL21,ADRA1A,NCAM1,CCR3,LIF,ADRBK1,CD4,MBP,CXCL1,CXCL12,CCL17,CX3CR1,FCGR…
Cell Signaling	Genotator pre-GWAS genes	6.41E-46-2.87E-20	SOCS1,SHH,CCR5,HLA-DRB1,CCL20,null,POMC,IL6,NOS3,CXCL10,PTPRC,CXCL13,CCR8,CCR2,FASLG,TP53,CNR1,L1CAM,CACNA1A,PLD1,CCL4,CD5,ALOX5,ADCYAP1,NOTCH1,TNF,EPO,APOE,HLA-A,FGF2,BDNF,PRL,IFNB1,TNFSF10,CXCR3,TAC1,CCL22,CCL5,FCGR2B,JUN,ARRB1,CCL2,IGF1,VIPR1,CXCR2,SST,TLR3,GC,ADORA1,CCR6,FCGR3A,CCL1,CCR1,IFNG,TAC3,TNFSF11,IL3,RGS2,TNFRSF1A,IL10,FCGR2A,IL15,CRH,PLCG1,P2RX7,VIP,CCL11,IL13,ATP2B2,APP,IL16,KITLG,…
Molecular Transport	Genotator pre-GWAS genes	6.41E-46-9.7E-17	SHH,CRYAB,CCR5,APOB,null,CCL20,POMC,IL6,NOS3,PTPRC,CXCL10,SOD2,CXCL13,IL9,CCR8,ADA,CCR2,FASLG,TP53,CNR1,L1CAM,CACNA1A,OGG1,ABCA7,PLD1,NCF1,CCL4,CD5,PLTP,ADCYAP1,TNF,APOD,EPO,APOE,HLA-A,BDNF,PRL,FGF2,CNTF,IFNB1,TAC1,TNFSF10,CXCR3,CCL22,CCL5,FCGR2B,ARRB1,JUN,CCL2,IGF1,CXCR2,VIPR1,NGFR,ANXA5,SST,TLR3,GC,ADORA1,CCR6,FCGR3A,CCL1,CCR1,CD209,IFNG,TAC3,IL3,TNFSF11,RGS2,UCP2,FCGR2A,IL10,CRH,VIM,PLCG1,MPO,…
Lipid Metabolism	Genotator pre-GWAS genes	4.96E-39-9.7E-17	APOB,BMP4,POMC,IL6,PON1,IL9,ADA,TP53,ABCA7,PLD1,PLTP,ADCYAP1,ALOX5,TNF,APOD,APOE,PRL,BDNF,FGF2,CNTF,TAC1,TNFSF10,CCL5,FCGR2B,CCL2,IGF1,ANXA5,NGFR,ADORA1,GC,CYP2D6,CD209,IFNG,TAC3,RGS2,IL3,IL10,FCGR2A,TNFRSF1A,CRH,VIM,PLCG1,MPO,IL13,VIP,CCL11,BAK1,APP,KITLG,IL16,FOS,ITGB2,PLA2G4A,TSPO,PTGS2,NCAM1,CCR3,CD40LG,MAPK1,CD4,CXCL1,F2,PTEN,TGFB1,CNR2,INS,OSM,NPY,IL8,GLA,MIF,C3,SHBG,RAC1,IL27,APOC1,TLR2,BC…
Small Molecule Biochemistry	Genotator pre-GWAS genes	4.96E-39-9.7E-17	SOCS1,CCR5,BMP4,APOB,HLA-DRB1,POMC,IL6,NOS3,PTPRC,PON1,IL9,ADA,FASLG,TP53,CNR1,CACNA1A,ABCA7,PLD1,CCL4,CD5,PLTP,ADCYAP1,ALOX5,NOTCH1,TNF,APOD,EPO,APOE,BDNF,PRL,FGF2,CNTF,IFNB1,TAC1,TNFSF10,CCL5,FCGR2B,ARRB1,CCL2,IGF1,CXCR2,VIPR1,NGFR,ANXA5,SST,ADORA1,GC,CYP2D6,CD209,IFNG,TAC3,IL3,RGS2,TNFRSF1A,FCGR2A,IL10,IL15,CRH,VIM,PLCG1,MPO,CCL11,IL13,VIP,BAK1,APP,IL16,KITLG,FOS,ITGB2,PLA2G4A,IL12B,CCL21,TSPO…
Gene Expression	Genotator pre-GWAS genes	3.87E-35-3.46E-17	SOCS3,SOCS1,CD40LG,LIF,MAPK1,HSPA1A/HSPA1B,CD4,CXCL12,FOXP3,IL6,F2,PTEN,PTPRC,CD28,SOD2,TGFB1,INS,OSM,IL23A,TNFSF13B,ATM,TP53,STAT6,IL8,IL4R,IL12RB2,IRF1,IL18,PCNA,CD40,IFNA2,IGFBP3,CFLAR,ADCYAP1,PTAFR,ESR1,NOTCH1,TNF,GSTP1,EPO,RUNX1,RELA,IL1A,CD2,PRL,FGF2,CNTF,GPX1,MPG,IFNB1,EGF,NGF,NFKB1,IL2RB,NR3C1,FAS,NRG1,NFKBIA,JUN,IGF1,IL2,VDR,TLR3,STAT1,AGT,PRKCA,IL4,CYP2D6,IFNG,TNFSF11,IL3,OAS1,IL10,TNFR…
Cell Morphology	Genotator pre-GWAS genes	4.85E-30-1.02E-16	CCR5,BMP4,IL6,CD46,SOD2,SERPINE1,CCR2,FASLG,ITGA4,TP53,STAT6,TNFRSF9,SELE,ACHE,L1CAM,NINJ1,SPAST,PLD1,RTN4,CFLAR,PTPRA,NOTCH1,TNF,EPO,APOE,ICAM1,BDNF,FGF2,CNTF,IFNB1,TNFSF10,CCL22,CCL5,JUN,IGF1,CCL2,NGFR,IGF1R,SST,CD27,IFNG,IL3,UCP2,IL10,IL15,VIM,IL13,CCL11,BAK1,APP,KITLG,STAT4,FOS,ITGB2,SEMA4D,MAG,CD44,CCL21,PAFAH1B1,GATA3,NCAM1,GZMB,CCR3,CD40LG,LIF,MAPK1,CD4,CXCL12,CCL17,PTEN,CD28,STMN1,TGFB1,O…
Post-Translational Modification	Genotator pre-GWAS genes	4.63E-27-1.95E-18	BMP4,JAK1,MAPK1,CD4,FLT3,FCGR1A,F2,CD28,TGFB1,INS,OSM,CCL8,ATM,IL8,MIF,SPP1,TYK2,CDK6,FGFR2,IRF1,IRF7,CCL4,CD40,DUSP1,CD5,S100B,ZAP70,IGFBP3,TNF,EPO,ADAM17,CD2,FGF2,MOK,TAC1,EGF,APOC2,CCL5,FCGR2B,CCL3,NGF,CTLA4,FAS,NRG1,CD55,CCL2,IGF1,IL2,TGFB2,IGF1R,PDGFRA,CD24,PRKCA,AGT,CCR1,TRB@,FCGR2A,CD36,VWF,CCL11,VIP,APP,KITLG,ITGB2,EDIL3,SEMA4D,CD44,IL1B,PTPN22
Drug Metabolism	Genotator pre-GWAS genes	1.07E-26-1.07E-26	CD40LG,IL1A,CNTF,CXCL1,TNFSF10,EGF,TAC1,CD83,IL6,NFKB1,TACR1,CASP1,NOS2,PRKCA,IL4,TP53,IFNG,IL8,SOD1,TNFRSF1A,IL10,FCGR2A,IL27,IL17A,PLA2G4A,IGF2,IL18,CD40,IL1RN,IL1B,CD14,PTGS2,PTAFR,TNF
Cellular Assembly and Organization	Genotator pre-GWAS genes	9.5E-23-1.02E-16	KLC1,CRYAB,BMP4,POMC,IL6,SERPINE1,ITGA4,TP53,PAM,MMP2,L1CAM,CNTN2,NINJ1,SPAST,PLD1,ICAM3,RTN4,ADCYAP1,PTPRA,SNCA,TNF,EPO,APOE,ICAM1,BDNF,FGF2,CNTF,TAC1,CXCR3,TNFSF10,JUN,CCL2,IGF1,NGFR,PDGFRA,SST,GSTM1,IFNG,FCGR2A,MYD88,TNFRSF1A,CRH,VIM,P2RX7,CCL11,APP,SEMA4D,MAG,CCL21,CD44,PAFAH1B1,GZMB,NCAM1,SOCS3,LIF,MAPK1,ADRBK1,CXCL12,CXCL1,FCGR1A,F2,PTEN,STMN1,TGFB1,OMG,RTN4R,TNFSF13B,NPY,IL8,RAC1,ICOS,S100…
DNA Replication, Recombination, and Repair	Genotator pre-GWAS genes	1.49E-22-2.17E-18	CD40LG,LIF,BMP4,CD4,CXCL12,IL6,F2,PTEN,CD28,SOD2,TGFB1,INS,OSM,FASLG,ATM,CASP10,TP53,STAT6,IL8,RAC1,ACHE,BCL2L1,IGF2,PCNA,CD40,DUSP1,IGFBP3,ADCYAP1,ALOX5,ESR1,SNCA,TNF,EPO,APOE,IGFBP4,GDNF,CD2,FGF2,PRL,CNTF,GPX1,IFNB1,TAC1,CXCR3,EGF,TNFSF10,NGF,NR3C1,FAS,BCL2,NRG1,ARRB1,NFKBIA,JUN,IGF1,IL2,IGF1R,PDGFRA,STAT1,TPMT,AGT,IL4,IL21,IFNG,IL3,SOD1,IL10,BAX,BAK1,PARP1,APP,KITLG,IL1B,PTGS2,TNFRSF19,GZMB
Nucleic Acid Metabolism	Genotator pre-GWAS genes	2.45E-22-2.87E-20	IL1A,ADRBK1,GDNF,PRL,BDNF,CXCL12,TAC1,POMC,NOS3,NGF,F2,PTPRC,CD28,ARRB1,IGF1,VIPR1,INS,SST,CFH,ADORA1,ADRB2,IL4,AGT,IFNG,IL8,RGS2,CNR1,CNP,CRH,IL13,VIP,APP,CD40,ADCYAP1,TNF,GZMB
Cell Cycle	Genotator pre-GWAS genes	1.2E-20-1.2E-20	SOCS1,SOCS3,CD40LG,LIF,BMP4,ADRBK1,HSPA1A/HSPA1B,CXCL12,IL6,TLR9,F2,PTEN,PTPRC,PADI4,CD28,IFNA17,TGFB1,INS,TNFSF13B,ATM,TP53,MIF,RAC1,CDK6,IRF1,TLR2,MYT1,IGF2,PCNA,DUSP1,ZAP70,IFNA2,IGFBP3,ESR1,NOTCH1,TNF,EPO,RELA,FGF2,IFNB1,TNFSF10,EGF,NGF,NR3C1,CTLA4,BCL2,NRG1,HMOX1,IGF1,IL2,NGFR,IGF1R,CD24,STAT1,PRKCA,IL4,IFNG,IL3,MECP2,CRH,ERBB3,BAX,VIP,PARP1,APP,FOS,CD44,DCTN1,PTGS2,PAFAH1B1,PRKAR1A
Carbohydrate Metabolism	Genotator pre-GWAS genes	3.71E-18-3.71E-18	EPO,APOE,IL1A,TNFSF10,EGF,TAC1,FCGR2B,F2,FAS,PTEN,BCL2,SOD2,IGF1,IL2,TGFB1,ANXA5,INS,SST,OSM,AGT,NPY,IFNG,CRH,MPO,L1CAM,BAX,VIP,PLD1,IL17A,IL1B,ADCYAP1,TNF,MMP9
Protein Synthesis	Genotator pre-GWAS genes	4.7E-18-4.7E-18	SOCS1,SOCS3,FURIN,JAK1,ADRBK1,MMP3,CD4,null,IL6,CD46,F2,PTEN,PTPRC,CTSS,TGFB1,INS,SERPINE1,TNFSF13B,CASP10,ADAMTS4,TP53,SPP1,C3,ACHE,MMP2,GSN,EIF2B5,IGFBP3,TNF,HSPB1,ADAM17,BDNF,PRL,MMP14,CNTF,IFNB1,TNFSF10,EGF,JAK2,NR3C1,FAS,JUN,IGF1,CST3,IL2,VCP,CASP1,MMP12,IL4,AGT,IFNG,DPP4,TIMP3,IL3,HSPD1,IL13,VIP,XIAP,SERPINE2,FOS,MAG,C4B (includes others),ADAM10,IL1B,MMP9,GZMB
Cellular Compromise	Genotator pre-GWAS genes	4.38E-17-8.85E-17	FCAR,SHH,CD40LG,PLP1,TNFRSF4,ICAM1,GDNF,CD2,BDNF,FGF2,CNTF,CXCL1,NGF,CTLA4,FAS,BCL2,PTPRC,CD28,IGF1,CCL2,TGFB1,IL2,PDCD1,TGFB2,IL9,CD24,FASLG,IL4,IFNG,IL8,TNFRSF9,SOD1,C3,CNR1,IL15,BAX,VIP,CCL11,XIAP,APP,ICOS,IL18,NCF1,NR4A2,LTA,ADCYAP1,SNCA,TNF
Cell Death and Survival	GWAS genes	1.15E-10-4.6E-02	BACH2,IL12A,MAPK1,HLA-A,CIITA,HLA-DRB1,EOMES,IL6,NFKB1,IL7R,MYC,HLA-G,MYB,CD226,ALPK2,TNFRSF6B,RPS6KB1,VCAM1,PTPRK,TNKS,CXCR4,TNFRSF1A,CD6,STAT3,NFKBIZ,IL7,AGAP2,TNFRSF14,HLA-DRB4,CD40,CD5,ICAM3,SYK,HHEX,IRF8,TNFSF14
Cell-To-Cell Signaling and Interaction	GWAS genes	1.15E-10-4.6E-02	RGS1,IL12A,MAPK1,HLA-A,IL12RB1,MAF,HLA-DRB1,IL6,HLA-G,DIAPH1,MERTK,CD226,TNFRSF6B,RPS6KB1,VCAM1,TNFRSF1A,CXCR4,CD6,CD58,STAT3,IL7,TNFRSF14,CD40,CD80,HLA-C,ICAM3,IL12B,CD5,SYK,CD86,IL2RA,CXCR5,CARD11,ELMO1,TNFSF14
Cellular Development	GWAS genes	1.15E-10-4.6E-02	BACH2,IL12A,MAPK1,IL12RB1,BATF,MAF,HLA-DRB1,EOMES,IL6,NFKB1,CD37,TCF7,IL7R,MYC,CLECL1,MYB,TNFRSF6B,RPS6KB1,VCAM1,WNT9B,TNFRSF1A,CXCR4,CD6,CD58,STAT3,IL7,TNFRSF14,GPC5,CD40,CD80,IL12B,SYK,CD86,IL2RA,CXCR5,IRF8,TNFSF14
Cellular Growth and Proliferation	GWAS genes	1.15E-10-4.6E-02	IL12A,MAPK1,IL12RB1,BATF,MAF,HLA-DRB1,IL6,NFKB1,CD37,HLA-G,MYC,IL7R,DIAPH1,MERTK,CLECL1,MYB,PTGER4,RPS6KB1,VCAM1,CDC37,TNFRSF1A,CXCR4,CD6,CD58,STAT3,IL7,TNFRSF14,GPC5,CD40,CD80,HLA-C,IL12B,CD5,NDFIP1,SYK,CD86,IL2RA,IRF8,CARD11,TNFSF14
Cellular Function and Maintenance	GWAS genes	2.33E-09-4.6E-02	BACH2,IL12A,MAPK1,MAF,EOMES,IL6,NFKB1,TCF7,HLA-G,IL7R,MYC,DIAPH1,MERTK,KCNMA1,DDAH1,HLA-B,MYB,RGS14,TNFRSF6B,RPS6KB1,VCAM1,TNKS,TNFRSF1A,CXCR4,CD6,PVR,STAT3,IL7,CBLB,CD80,CD40,IL12B,ICAM3,SYK,CD86,IL2RA,PLEK,ELMO1
Cellular Movement	GWAS genes	4.96E-07-4.08E-02	RGS1,VCAM1,MAPK1,IL12RB1,TNFRSF1A,CXCR4,CD58,STAT3,IL6,PVR,NFKB1,IL7,TNFRSF14,HLA-G,CD80,CD40,IL12B,SYK,CD226,CD86,TNFRSF6B,ELMO1,TNFSF14
Gene Expression	GWAS genes	1.12E-04-4.6E-02	RREB1,BACH2,MAPK1,BATF,MAF,CIITA,IL6,NFKB1,MYC,NCOA5,MYB,MYNN,PTGER4,MAP3K14,VCAM1,PTPRK,TNKS,CXCR4,TNFRSF1A,CD6,SP140,MALT1,STAT3,NFKBIZ,IL7,CD80,CD40,PVT1,ZNF438,SYK,CD86,IL2RA,SOX8,IRF8,HHEX,TNFSF14
Cell Morphology	GWAS genes	3.66E-04-4.6E-02	RPS6KB1,VCAM1,MAPK1,CXCR4,TNFRSF1A,PVR,IL6,NFKB1,IL7,HLA-G,MYC,DIAPH1,CD40,ICAM3,KCNMA1,SYK,DDAH1,IL2RA,PLEK,TNFRSF6B
Amino Acid Metabolism	GWAS genes	3.95E-03-2.93E-02	CD80,DDAH1,CD86,IL6
Small Molecule Biochemistry	GWAS genes	3.95E-03-4.6E-02	GALC,CYP24A1,TNFRSF1A,HLA-DRB1,IL6,NFKB1,IL7,MYC,DIAPH1,CD80,CD40,IL12B,SYK,CYP27B1,DDAH1,CD86
Drug Metabolism	GWAS genes	5.83E-03-2.65E-02	MYC,DIAPH1,CYP24A1,CD40,TNFRSF1A,CYP27B1,HHEX,IL6,NFKB1
Vitamin and Mineral Metabolism	GWAS genes	5.83E-03-2.65E-02	DIAPH1,CYP24A1,CYP27B1,IL6
Lipid Metabolism	GWAS genes	5.83E-03-4.6E-02	MYC,DIAPH1,GALC,CYP24A1,CD40,TNFRSF1A,SYK,CYP27B1,IL6,NFKB1,IL7
Cell Cycle	GWAS genes	8.04E-03-4.6E-02	MYC,CD40,SYK,MYB,IL6,IL7
Cellular Assembly and Organization	GWAS genes	1.36E-02-4.6E-02	TNKS,MAPK1,CXCR4,TNFRSF1A,STAT3,PVR,IL6,MYC,DIAPH1,ICAM3,SYK,DDAH1,RGS14,PLEK,TNFRSF6B,ELMO1
Post-Translational Modification	GWAS genes	1.57E-02-4.6E-02	MAP3K14,RPS6KB1,MAPK1,CD40,MERTK,TNKS,CD5,SYK,IL6,MALT1,IL7
Cell Signaling	GWAS genes	2.37E-02-2.93E-02	MYC,SAE1,MAPK1,TNFRSF1A,IL12B,DDAH1,HLA-DRB1,IL6
Molecular Transport	GWAS genes	2.65E-02-2.65E-02	MYC,HHEX
Carbohydrate Metabolism	GWAS genes	2.93E-02-2.93E-02	IL6
Cellular Compromise	GWAS genes	2.93E-02-2.93E-02	MYC
DNA Replication, Recombination, and Repair	GWAS genes	2.93E-02-4.6E-02	MYC,CD40,TNKS,RGS14
Protein Trafficking	GWAS genes	3.08E-02-3.08E-02	DIAPH1,PLEK

## Sheet: Results
BIOLOGICAL FUNCTION COMPARISON
	only in	B-H p-value range (best-worst)
Free Radical Scavenging	Genotator pre-GWAS genes	1.08E-47-9.12E-18	SOCS3,CD40LG,CRYAB,LIF,MMP3,MAPK1,ADRBK1,CXCL12,IL6,NOS3,F2,CD28,SOD2,TGFB1,INS,ADA,FASLG,TP53,IL8,SELE,RAC1,TLR2,BCL2L1,IL18,NCF1,CCL4,SELP,DUSP1,ZAP70,S100B,ALOX5,ADCYAP1,SNCA,CX3CL1,TNF,HSPB1,FCGR3B,EPO,NOS1,BDNF,FGF2,MMP14,GPX1,IFNB1,EGF,TAC1,APOC2,CCL5,NGF,CCL3,CTLA4,FAS,BCL2,HMOX1,CD52,CCL13,MBL2,IGF1,IL2,NGFR,CFH,NOS2,AGT,IL4,PRKCA,FAAH,IFNG,TNFSF11,IL3,SOD1,UCP2,FCGR2A,IL10,MYD88,CD36,PLC…
Nucleic Acid Metabolism	Genotator pre-GWAS genes	2.45E-22-2.87E-20	IL1A,ADRBK1,GDNF,PRL,BDNF,CXCL12,TAC1,POMC,NOS3,NGF,F2,PTPRC,CD28,ARRB1,IGF1,VIPR1,INS,SST,CFH,ADORA1,ADRB2,IL4,AGT,IFNG,IL8,RGS2,CNR1,CNP,CRH,IL13,VIP,APP,CD40,ADCYAP1,TNF,GZMB
Protein Synthesis	Genotator pre-GWAS genes	4.7E-18-4.7E-18	SOCS1,SOCS3,FURIN,JAK1,ADRBK1,MMP3,CD4,null,IL6,CD46,F2,PTEN,PTPRC,CTSS,TGFB1,INS,SERPINE1,TNFSF13B,CASP10,ADAMTS4,TP53,SPP1,C3,ACHE,MMP2,GSN,EIF2B5,IGFBP3,TNF,HSPB1,ADAM17,BDNF,PRL,MMP14,CNTF,IFNB1,TNFSF10,EGF,JAK2,NR3C1,FAS,JUN,IGF1,CST3,IL2,VCP,CASP1,MMP12,IL4,AGT,IFNG,DPP4,TIMP3,IL3,HSPD1,IL13,VIP,XIAP,SERPINE2,FOS,MAG,C4B (includes others),ADAM10,IL1B,MMP9,GZMB
Amino Acid Metabolism	GWAS genes	3.95E-03-2.93E-02	CD80,DDAH1,CD86,IL6
Protein Trafficking	GWAS genes	3.08E-02-3.08E-02	DIAPH1,PLEK
