# Supplementary material for: Contribution of Genome-Wide Association Studies to Scientific Research: A Pragmatic Approach to Evaluate Their Impact
Source: PLoS One. 2013 Aug 14;8(8):e71198. doi: 10.1371/journal.pone.0071198 (PMC3743868; doi:10.1371/journal.pone.0071198)
Supplement: Table S3 — Signaling pathway comparative analysis for GENOTATOR and GWAS gene datasets. (XLS) [file pone.0071198.s004.xls]

## Sheet: Data
Ingenuity Canonical Pathways	AnalysisName	-log(B-H p-value)	B-H p-value	Ratio (percentage of pathway covered by molecules)	Molecules
Estrogen-mediated S-phase Entry	Genotator pre-GWAS genes	0.187	0.65013	0.0357	ESR1
CCR3 Signaling in Eosinophils	GWAS genes	0.2	0.630957	0.008	MAPK1
Corticotropin Releasing Hormone Signaling	GWAS genes	0.2	0.630957	0.00769	MAPK1
Phototransduction Pathway	Genotator pre-GWAS genes	0.212	0.613762	0.0312	GNB3,PRKAR1A
RhoGDI Signaling	Genotator pre-GWAS genes	0.216	0.608135	0.0305	GNB3,CD44,RAC1,ESR1,ITGA4,PRKCA
Cholecystokinin/Gastrin-mediated Signaling	GWAS genes	0.217	0.606736	0.00943	MAPK1
HIF1α Signaling	GWAS genes	0.218	0.605341	0.00952	MAPK1
Paxillin Signaling	GWAS genes	0.222	0.599791	0.00909	MAPK1
DNA Methylation and Transcriptional Repression Signaling	Genotator pre-GWAS genes	0.228	0.591562	0.0435	MECP2
Dopamine Receptor Signaling	Genotator pre-GWAS genes	0.228	0.591562	0.0319	COMT,DRD3,PRKAR1A
Dopamine-DARPP32 Feedback in cAMP Signaling	Genotator pre-GWAS genes	0.228	0.591562	0.0333	NOS1,PLCG1,DRD3,CACNA1A,PRKCA,PRKAR1A
Glioma Signaling	GWAS genes	0.232	0.586138	0.00901	MAPK1
p53 Signaling	GWAS genes	0.233	0.58479	0.0104	SCO2
LPS/IL-1 Mediated Inhibition of RXR Function	GWAS genes	0.242	0.572796	0.0087	TNFRSF1A,CHST12
Actin Cytoskeleton Signaling	GWAS genes	0.249	0.563638	0.00851	DIAPH1,MAPK1
CDK5 Signaling	GWAS genes	0.249	0.563638	0.0106	MAPK1
Factors Promoting Cardiogenesis in Vertebrates	GWAS genes	0.249	0.563638	0.0108	TCF7
FAK Signaling	GWAS genes	0.249	0.563638	0.0099	MAPK1
G Beta Gamma Signaling	GWAS genes	0.249	0.563638	0.00893	MAPK1
PAK Signaling	GWAS genes	0.249	0.563638	0.00943	MAPK1
TGF-β Signaling	GWAS genes	0.249	0.563638	0.0112	MAPK1
VEGF Signaling	GWAS genes	0.249	0.563638	0.0103	MAPK1
α-Adrenergic Signaling	GWAS genes	0.249	0.563638	0.00971	MAPK1
nNOS Signaling in Neurons	Genotator pre-GWAS genes	0.259	0.550808	0.0392	NOS1,PRKCA
Cellular Effects of Sildenafil (Viagra)	Genotator pre-GWAS genes	0.262	0.547016	0.0347	KCNN4,PLCG1,NOS3,CACNA1A,PRKAR1A
Reelin Signaling in Neurons	GWAS genes	0.263	0.545758	0.0122	ARHGEF3
Cell Cycle: G2/M DNA Damage Checkpoint Regulation	Genotator pre-GWAS genes	0.267	0.540754	0.0417	TP53,ATM
Breast Cancer Regulation by Stathmin1	GWAS genes	0.273	0.533335	0.00971	MAPK1,ARHGEF3
VEGF Family Ligand-Receptor Interactions	GWAS genes	0.28	0.524807	0.0119	MAPK1
FcγRIIB Signaling in B Lymphocytes	Genotator pre-GWAS genes	0.289	0.514044	0.0364	FCGR2B,ATM
Mismatch Repair in Eukaryotes	Genotator pre-GWAS genes	0.289	0.514044	0.0417	PCNA
NRF2-mediated Oxidative Stress Response	GWAS genes	0.296	0.505825	0.0106	MAPK1,MAF
Renal Cell Carcinoma Signaling	GWAS genes	0.296	0.505825	0.0137	MAPK1
GDNF Family Ligand-Receptor Interactions	GWAS genes	0.297	0.504661	0.0137	MAPK1
Agrin Interactions at Neuromuscular Junction	GWAS genes	0.299	0.502343	0.0147	MAPK1
CCR5 Signaling in Macrophages	GWAS genes	0.299	0.502343	0.0114	MAPK1
mTOR Signaling	GWAS genes	0.299	0.502343	0.00985	RPS6KB1,MAPK1
Neurotrophin/TRK Signaling	GWAS genes	0.299	0.502343	0.0133	MAPK1
Angiopoietin Signaling	GWAS genes	0.302	0.498884	0.0135	NFKB1
Non-Small Cell Lung Cancer Signaling	GWAS genes	0.302	0.498884	0.0127	MAPK1
RAR Activation	GWAS genes	0.302	0.498884	0.0108	MAPK1,NFKB1
CREB Signaling in Neurons	GWAS genes	0.306	0.494311	0.0103	MAPK1,PLCL2
Extrinsic Prothrombin Activation Pathway	Genotator pre-GWAS genes	0.306	0.494311	0.05	F2
PXR/RXR Activation	GWAS genes	0.306	0.494311	0.012	IL6
Axonal Guidance Signaling	GWAS genes	0.307	0.493174	0.00913	WNT9B,MAPK1,CXCR4,PLCL2
Role of MAPK Signaling in the Pathogenesis of Influenza	GWAS genes	0.307	0.493174	0.0145	MAPK1
Antiproliferative Role of Somatostatin Receptor 2	GWAS genes	0.309	0.490908	0.0143	MAPK1
Netrin Signaling	Genotator pre-GWAS genes	0.309	0.490908	0.0377	RAC1,PRKAR1A
Cell Cycle: G1/S Checkpoint Regulation	GWAS genes	0.316	0.483059	0.0156	MYC
ErbB4 Signaling	GWAS genes	0.32	0.47863	0.0156	MAPK1
Myc Mediated Apoptosis Signaling	GWAS genes	0.32	0.47863	0.0167	MYC
Eicosanoid Signaling	GWAS genes	0.321	0.477529	0.0125	PTGER4
Glioma Invasiveness Signaling	GWAS genes	0.321	0.477529	0.0167	MAPK1
Retinoic acid Mediated Apoptosis Signaling	GWAS genes	0.323	0.475335	0.0156	TNKS
DNA Double-Strand Break Repair by Homologous Recombination	Genotator pre-GWAS genes	0.325	0.473151	0.0588	ATM
nNOS Signaling in Skeletal Muscle Cells	Genotator pre-GWAS genes	0.325	0.473151	0.0385	NOS1
Gap Junction Signaling	GWAS genes	0.331	0.466659	0.0115	MAPK1,PLCL2
Breast Cancer Regulation by Stathmin1	Genotator pre-GWAS genes	0.337	0.460257	0.0388	TP53,STMN1,GNB3,MAPK1,RAC1,PRKCA,ATM,PRKAR1A
Integrin Signaling	Genotator pre-GWAS genes	0.337	0.460257	0.039	ITGB2,MAPK1,RAC1,PLCG1,ITGAL,PTEN,ITGA4,ATM
Semaphorin Signaling in Neurons	GWAS genes	0.344	0.452898	0.0192	MAPK1
Role of BRCA1 in DNA Damage Response	Genotator pre-GWAS genes	0.345	0.451856	0.0462	TP53,STAT1,ATM
Tight Junction Signaling	GWAS genes	0.358	0.438531	0.0125	TNFRSF1A,NFKB1
Amyloid Processing	GWAS genes	0.366	0.430527	0.0185	MAPK1
Aldosterone Signaling in Epithelial Cells	GWAS genes	0.374	0.422669	0.012	MAPK1,PLCL2
G-Protein Coupled Receptor Signaling	GWAS genes	0.38	0.416869	0.00951	MAPK1,RGS14,STAT3,NFKB1,PTGER4
Mitochondrial Dysfunction	GWAS genes	0.38	0.416869	0.0116	NDUFA4,PRDX5
Regulation of eIF4 and p70S6K Signaling	GWAS genes	0.38	0.416869	0.0118	RPS6KB1,MAPK1
Glutamate Receptor Signaling	Genotator pre-GWAS genes	0.383	0.414	0.0441	GNB3,SLC1A2,SLC1A1
Molecular Mechanisms of Cancer	GWAS genes	0.386	0.41115	0.0108	MYC,MAPK1,ARHGEF3,NFKB1
Synaptic Long Term Depression	GWAS genes	0.386	0.41115	0.0131	MAPK1,PLCL2
Melanoma Signaling	GWAS genes	0.396	0.401791	0.0217	MAPK1
Relaxin Signaling	GWAS genes	0.396	0.401791	0.0127	MAPK1,NFKB1
AMPK Signaling	GWAS genes	0.4	0.398107	0.0122	RPS6KB1,MAPK1
FcγRIIB Signaling in B Lymphocytes	GWAS genes	0.4	0.398107	0.0182	SYK
Human Embryonic Stem Cell Pluripotency	GWAS genes	0.4	0.398107	0.0134	WNT9B,TCF7
Insulin Receptor Signaling	GWAS genes	0.4	0.398107	0.0145	RPS6KB1,MAPK1
Role of RIG1-like Receptors in Antiviral Innate Immunity	GWAS genes	0.4	0.398107	0.0217	NFKB1
Role of CHK Proteins in Cell Cycle Checkpoint Control	Genotator pre-GWAS genes	0.407	0.391742	0.0536	TP53,PCNA,ATM
mTOR Signaling	Genotator pre-GWAS genes	0.408	0.390841	0.0394	HMOX1,MAPK1,INS,RAC1,VEGFB,PLD1,PRKCA,ATM
Signaling by Rho Family GTPases	GWAS genes	0.411	0.38815	0.012	MAPK1,ARHGEF3,NFKB1
Protein Ubiquitination Pathway	GWAS genes	0.42	0.380189	0.0112	HLA-A,HLA-C,HLA-B
Semaphorin Signaling in Neurons	Genotator pre-GWAS genes	0.432	0.369828	0.0577	SEMA4D,MAPK1,RAC1
Synaptic Long Term Potentiation	GWAS genes	0.449	0.355631	0.0161	MAPK1,PLCL2
Gα12/13 Signaling	GWAS genes	0.458	0.348337	0.0159	MAPK1,NFKB1
Inhibition of Angiogenesis by TSP1	GWAS genes	0.458	0.348337	0.0263	MAPK1
Ephrin B Signaling	Genotator pre-GWAS genes	0.465	0.342768	0.05	GNB3,MAPK1,CXCL12,RAC1
Role of JAK2 in Hormone-like Cytokine Signaling	GWAS genes	0.467	0.341193	0.0294	STAT3
Androgen Signaling	GWAS genes	0.474	0.335738	0.0145	MAPK1,NFKB1
Sphingosine-1-phosphate Signaling	GWAS genes	0.477	0.333426	0.0168	MAPK1,PLCL2
Fc Epsilon RI Signaling	GWAS genes	0.481	0.33037	0.0171	MAPK1,SYK
Role of Tissue Factor in Cancer	GWAS genes	0.481	0.33037	0.018	RPS6KB1,MAPK1
Natural Killer Cell Signaling	GWAS genes	0.482	0.32961	0.0174	MAPK1,SYK
fMLP Signaling in Neutrophils	GWAS genes	0.485	0.327341	0.0157	MAPK1,NFKB1
Amyloid Processing	Genotator pre-GWAS genes	0.489	0.32434	0.0556	MAPK1,APP,PRKAR1A
Basal Cell Carcinoma Signaling	Genotator pre-GWAS genes	0.515	0.305492	0.0548	TP53,SHH,BMP4,BMP5
Neuropathic Pain Signaling In Dorsal Horn Neurons	GWAS genes	0.515	0.305492	0.0187	MAPK1,PLCL2
ERK/MAPK Signaling	GWAS genes	0.524	0.299226	0.0146	MYC,MAPK1,STAT3
Antiproliferative Role of TOB in T Cell Signaling	GWAS genes	0.525	0.298538	0.0385	MAPK1
Melatonin Signaling	Genotator pre-GWAS genes	0.528	0.296483	0.0533	MAPK1,PLCG1,PRKCA,PRKAR1A
Protein Kinase A Signaling	GWAS genes	0.531	0.294442	0.0126	PTPRK,MAPK1,PLCL2,NFKB1,TCF7
Role of Oct4 in Mammalian Embryonic Stem Cell Pluripotency	Genotator pre-GWAS genes	0.534	0.292415	0.0667	TP53,SPP1,PARP1
Estrogen-mediated S-phase Entry	GWAS genes	0.551	0.28119	0.0357	MYC
Role of NFAT in Cardiac Hypertrophy	GWAS genes	0.551	0.28119	0.0151	MAPK1,PLCL2,IL6
G Beta Gamma Signaling	Genotator pre-GWAS genes	0.552	0.280543	0.0446	GNB3,MAPK1,PLCG1,PRKCA,PRKAR1A
Factors Promoting Cardiogenesis in Vertebrates	Genotator pre-GWAS genes	0.564	0.272898	0.0538	BMP4,TGFB1,TGFB2,BMP5,PRKCA
Gap Junction Signaling	Genotator pre-GWAS genes	0.582	0.261818	0.046	SP3,NOV,MAPK1,PLCG1,EGF,PRKCA,ATM,PRKAR1A
Bladder Cancer Signaling	GWAS genes	0.593	0.25527	0.0225	MYC,MAPK1
Endothelin-1 Signaling	GWAS genes	0.593	0.25527	0.0161	MYC,MAPK1,PLCL2
ErbB Signaling	GWAS genes	0.593	0.25527	0.023	RPS6KB1,MAPK1
FGF Signaling	GWAS genes	0.593	0.25527	0.0217	MAPK1,STAT3
Melanocyte Development and Pigmentation Signaling	GWAS genes	0.593	0.25527	0.022	RPS6KB1,MAPK1
Polyamine Regulation in Colon Cancer	GWAS genes	0.593	0.25527	0.0345	MYC
Sertoli Cell-Sertoli Cell Junction Signaling	GWAS genes	0.593	0.25527	0.0155	MAP3K14,MAPK1,TNFRSF1A
AMPK Signaling	Genotator pre-GWAS genes	0.605	0.248313	0.0427	MAPK1,INS,NOS3,ADRA1A,ATM,PRKAR1A,ADRB2
Prostate Cancer Signaling	GWAS genes	0.624	0.237684	0.0208	MAPK1,NFKB1
Ceramide Signaling	GWAS genes	0.63	0.234423	0.0227	TNFRSF1A,NFKB1
Germ Cell-Sertoli Cell Junction Signaling	GWAS genes	0.638	0.230144	0.0184	MAP3K14,MAPK1,TNFRSF1A
ATM Signaling	Genotator pre-GWAS genes	0.642	0.228034	0.0656	TP53,JUN,NFKBIA,ATM
Ephrin Receptor Signaling	Genotator pre-GWAS genes	0.642	0.228034	0.0452	GNB3,MAPK1,ADAM10,CXCL12,RAC1,VEGFB,EGF,JAK2,ITGA4
CXCR4 Signaling	GWAS genes	0.666	0.215774	0.018	MAPK1,CXCR4,ELMO1
Role of Wnt/GSK-3β Signaling in the Pathogenesis of Influenza	GWAS genes	0.667	0.215278	0.026	WNT9B,TCF7
Eicosanoid Signaling	Genotator pre-GWAS genes	0.675	0.211349	0.05	PLA2G4A,PTGS2,PTGDS,ALOX5
Parkinson's Signaling	GWAS genes	0.676	0.210863	0.0625	MAPK1
Ephrin B Signaling	GWAS genes	0.681	0.208449	0.025	MAPK1,CXCR4
Paxillin Signaling	Genotator pre-GWAS genes	0.682	0.20797	0.0545	ITGB2,MAPK1,RAC1,ITGAL,ITGA4,ATM
BMP signaling pathway	GWAS genes	0.688	0.205116	0.0253	MAPK1,NFKB1
IL-3 Signaling	GWAS genes	0.688	0.205116	0.027	MAPK1,STAT3
Small Cell Lung Cancer Signaling	GWAS genes	0.688	0.205116	0.0227	MYC,NFKB1
Telomere Extension by Telomerase	GWAS genes	0.688	0.205116	0.0588	TNKS
Phospholipase C Signaling	GWAS genes	0.691	0.203704	0.0156	MAPK1,SYK,ARHGEF3,NFKB1
Thrombin Signaling	Genotator pre-GWAS genes	0.704	0.197697	0.0493	RELA,GNB3,MAPK1,PLCG1,EGF,GATA3,NFKB1,F2,PRKCA,ATM
Basal Cell Carcinoma Signaling	GWAS genes	0.705	0.197242	0.0274	WNT9B,TCF7
Chemokine Signaling	GWAS genes	0.705	0.197242	0.0278	MAPK1,CXCR4
Telomerase Signaling	Genotator pre-GWAS genes	0.708	0.195884	0.0606	TP53,MAPK1,IL2,EGF,IL2RB,ATM
Melatonin Signaling	GWAS genes	0.71	0.194984	0.0267	MAPK1,PLCL2
Cardiomyocyte Differentiation via BMP Receptors	Genotator pre-GWAS genes	0.724	0.188799	0.105	BMP4,BMP5
Nitric Oxide Signaling in the Cardiovascular System	Genotator pre-GWAS genes	0.726	0.187932	0.0532	VEGFB,NOS3,CACNA1A,ATM,PRKAR1A
Role of Wnt/GSK-3β Signaling in the Pathogenesis of Influenza	Genotator pre-GWAS genes	0.726	0.187932	0.0649	IFNA17,IFNG,IFNB1,IFNA2,IFNAR1
Actin Cytoskeleton Signaling	Genotator pre-GWAS genes	0.728	0.187068	0.0468	CYFIP2,MAPK1,FGF2,INS,RAC1,CD14,EGF,GSN,F2,ITGA4,ATM
Mitochondrial Dysfunction	Genotator pre-GWAS genes	0.734	0.184502	0.0462	NDUFS5,MT-ND5,FURIN,UCP2,SOD2,MT-ND4,SNCA,APP
ERK5 Signaling	GWAS genes	0.751	0.177419	0.0308	MYC,RPS6KB1
Endometrial Cancer Signaling	Genotator pre-GWAS genes	0.759	0.174181	0.0702	TP53,MAPK1,PTEN,ATM
GM-CSF Signaling	GWAS genes	0.76	0.17378	0.0299	MAPK1,STAT3
Hematopoiesis from Multipotent Stem Cells	GWAS genes	0.76	0.17378	0.0833	IL7
Estrogen-Dependent Breast Cancer Signaling	GWAS genes	0.766	0.171396	0.0278	MAPK1,NFKB1
Role of PI3K/AKT Signaling in the Pathogenesis of Influenza	GWAS genes	0.766	0.171396	0.0286	MAPK1,NFKB1
Gα12/13 Signaling	Genotator pre-GWAS genes	0.767	0.171002	0.0556	RELA,JUN,NFKBIA,MAPK1,NFKB1,F2,ATM
Circadian Rhythm Signaling	Genotator pre-GWAS genes	0.772	0.169044	0.0811	VIPR2,VIP,ADCYAP1
GNRH Signaling	GWAS genes	0.788	0.16293	0.0211	MAP3K14,MAPK1,NFKB1
Granzyme B Signaling	Genotator pre-GWAS genes	0.791	0.161808	0.125	GZMB,PARP1
Parkinson's Signaling	Genotator pre-GWAS genes	0.791	0.161808	0.125	MAPK1,SNCA
LXR/RXR Activation	GWAS genes	0.809	0.155239	0.0221	TNFRSF1A,IL6,NFKB1
PAK Signaling	Genotator pre-GWAS genes	0.829	0.148252	0.0566	MAPK1,PDGFRA,RAC1,TNF,ITGA4,ATM
Xenobiotic Metabolism Signaling	Genotator pre-GWAS genes	0.829	0.148252	0.0515	GSTM1,RELA,IL1A,MAPK1,IL6,NFKB1,HMOX1,GSTT1,IL1B,NOS2,TNF,GSTP1,ATM,PRKCA
Sphingosine-1-phosphate Signaling	Genotator pre-GWAS genes	0.83	0.147911	0.0588	MAPK1,CASP1,PDGFRA,RAC1,PLCG1,ATM,CASP10
CXCR4 Signaling	Genotator pre-GWAS genes	0.839	0.144877	0.0539	FOS,JUN,GNB3,MAPK1,CD4,CXCL12,RAC1,PRKCA,ATM
Role of IL-17A in Arthritis	GWAS genes	0.844	0.143219	0.0317	MAPK1,NFKB1
PTEN Signaling	GWAS genes	0.854	0.139959	0.0224	RPS6KB1,MAPK1,NFKB1
Ephrin A Signaling	Genotator pre-GWAS genes	0.861	0.137721	0.0769	NGFR,ADAM10,RAC1,ATM
Endometrial Cancer Signaling	GWAS genes	0.867	0.135831	0.0351	MYC,MAPK1
Angiopoietin Signaling	Genotator pre-GWAS genes	0.871	0.134586	0.0676	RELA,NFKBIA,NOS3,NFKB1,ATM
DNA Double-Strand Break Repair by Non-Homologous End Joining	Genotator pre-GWAS genes	0.874	0.13366	0.105	PARP1,ATM
α-Adrenergic Signaling	Genotator pre-GWAS genes	0.874	0.13366	0.0583	GNB3,MAPK1,PLCG1,ADRA1A,PRKCA,PRKAR1A
CD27 Signaling in Lymphocytes	GWAS genes	0.875	0.133352	0.0357	MAP3K14,NFKB1
p38 MAPK Signaling	GWAS genes	0.875	0.133352	0.0259	MYC,RPS6KB1,TNFRSF1A
IL-8 Signaling	GWAS genes	0.878	0.132434	0.0197	RPS6KB1,VCAM1,MAPK1,NFKB1
14-3-3-mediated Signaling	GWAS genes	0.882	0.13122	0.0259	MAPK1,TNFRSF1A,PLCL2
ILK Signaling	GWAS genes	0.882	0.13122	0.0213	MYC,MAPK1,TNFRSF1A,NFKB1
Renin-Angiotensin Signaling	GWAS genes	0.896	0.127057	0.024	MAPK1,STAT3,NFKB1
Role of NANOG in Mammalian Embryonic Stem Cell Pluripotency	GWAS genes	0.896	0.127057	0.0265	WNT9B,MAPK1,STAT3
ERK5 Signaling	Genotator pre-GWAS genes	0.908	0.123595	0.0769	SH2D2A,FOS,LIF,EGF,NGF
Sonic Hedgehog Signaling	Genotator pre-GWAS genes	0.91	0.123027	0.0909	SHH,ADRBK1,PRKAR1A
Pancreatic Adenocarcinoma Signaling	GWAS genes	0.915	0.121619	0.0252	MAPK1,STAT3,NFKB1
EGF Signaling	GWAS genes	0.928	0.118032	0.0385	MAPK1,STAT3
MSP-RON Signaling Pathway	GWAS genes	0.941	0.114551	0.04	IL12A,IL12B
Ephrin Receptor Signaling	GWAS genes	0.943	0.114025	0.0201	MAP3K14,MAPK1,CXCR4,STAT3
Rac Signaling	GWAS genes	0.953	0.111429	0.0246	RPS6KB1,MAPK1,NFKB1
Wnt/β-catenin Signaling	GWAS genes	0.959	0.109901	0.0235	MYC,WNT9B,SOX8,TCF7
Melanoma Signaling	Genotator pre-GWAS genes	0.976	0.105682	0.087	TP53,MAPK1,PTEN,ATM
iNOS Signaling	GWAS genes	0.981	0.104472	0.0392	MAPK1,NFKB1
IGF-1 Signaling	GWAS genes	0.986	0.103276	0.0286	RPS6KB1,MAPK1,STAT3
Telomerase Signaling	GWAS genes	0.986	0.103276	0.0303	MYC,MAPK1,IL2RA
Cyclins and Cell Cycle Regulation	Genotator pre-GWAS genes	0.992	0.101859	0.069	TP53,MYT1,TGFB1,CDK6,TGFB2,ATM
Role of PKR in Interferon Induction and Antiviral Response	GWAS genes	1.01	0.0977237	0.0444	TNFRSF1A,NFKB1
Transcriptional Regulatory Network in Embryonic Stem Cells	GWAS genes	1.01	0.0977237	0.05	EOMES,STAT3
Chronic Myeloid Leukemia Signaling	GWAS genes	1.02	0.0954993	0.0291	MYC,MAPK1,NFKB1
Germ Cell-Sertoli Cell Junction Signaling	Genotator pre-GWAS genes	1.03	0.0933254	0.0613	MAPK1,TGFB1,TNFRSF1A,RAC1,TGFB2,GSN,A2M,TNF,PVRL2,ATM
Signaling by Rho Family GTPases	Genotator pre-GWAS genes	1.03	0.0933254	0.0518	RELA,MAPK1,RAC1,VIM,NFKB1,PLD1,FOS,STMN1,JUN,GNB3,GFAP,ATM,ITGA4
Fcγ Receptor-mediated Phagocytosis in Macrophages and Monocytes	GWAS genes	1.04	0.0912011	0.0294	RPS6KB1,MAPK1,SYK
IL-1 Signaling	GWAS genes	1.04	0.0912011	0.0283	MAP3K14,MAPK1,NFKB1
MIF Regulation of Innate Immunity	GWAS genes	1.04	0.0912011	0.04	MAPK1,NFKB1
Virus Entry via Endocytic Pathways	GWAS genes	1.04	0.0912011	0.0303	HLA-A,HLA-C,HLA-B
SAPK/JNK Signaling	Genotator pre-GWAS genes	1.05	0.0891251	0.0693	SH2D2A,TP53,TRB@,JUN,GNB3,RAC1,ATM
Cardiac Hypertrophy Signaling	GWAS genes	1.06	0.0870964	0.0208	RPS6KB1,MAP3K14,MAPK1,PLCL2,IL6
RANK Signaling in Osteoclasts	GWAS genes	1.07	0.0851138	0.0319	MAP3K14,MAPK1,NFKB1
Neuregulin Signaling	GWAS genes	1.08	0.0831764	0.03	MYC,RPS6KB1,MAPK1
CCR3 Signaling in Eosinophils	Genotator pre-GWAS genes	1.1	0.0794328	0.064	CCR3,PLA2G4A,GNB3,MAPK1,RAC1,CCL11,PRKCA,ATM
IL-9 Signaling	GWAS genes	1.1	0.0794328	0.05	STAT3,NFKB1
Oncostatin M Signaling	GWAS genes	1.1	0.0794328	0.0571	MAPK1,STAT3
cAMP-mediated signaling	GWAS genes	1.11	0.0776247	0.0229	MAPK1,RGS14,STAT3,PKIA,PTGER4
TWEAK Signaling	GWAS genes	1.11	0.0776247	0.0526	MAP3K14,NFKB1
Androgen Signaling	Genotator pre-GWAS genes	1.12	0.0758578	0.058	RELA,JUN,GNB3,MAPK1,SHBG,NFKB1,PRKCA,PRKAR1A
VDR/RXR Activation	GWAS genes	1.15	0.0707946	0.037	IL12A,CYP24A1,CYP27B1
CDK5 Signaling	Genotator pre-GWAS genes	1.16	0.0691831	0.0745	NTRK2,MAPK1,BDNF,NGFR,NGF,CACNA1A,PRKAR1A
Hepatic Cholestasis	GWAS genes	1.16	0.0691831	0.0234	MAP3K14,TNFRSF1A,IL6,NFKB1
PDGF Signaling	GWAS genes	1.16	0.0691831	0.0353	MYC,MAPK1,STAT3
Aryl Hydrocarbon Receptor Signaling	GWAS genes	1.17	0.0676083	0.0258	MYC,MAPK1,IL6,NFKB1
eNOS Signaling	Genotator pre-GWAS genes	1.17	0.0676083	0.0616	HSPA1A/HSPA1B,PLCG1,VEGFB,NOS3,AQP4,ESR1,HSPA1L,ATM,PRKAR1A
GNRH Signaling	Genotator pre-GWAS genes	1.17	0.0676083	0.0634	RELA,FOS,JUN,MAPK1,RAC1,EGF,NFKB1,PRKCA,PRKAR1A
MIF-mediated Glucocorticoid Regulation	GWAS genes	1.17	0.0676083	0.0476	MAPK1,NFKB1
Renal Cell Carcinoma Signaling	Genotator pre-GWAS genes	1.17	0.0676083	0.0822	FOS,JUN,MAPK1,TGFB1,RAC1,ATM
Ovarian Cancer Signaling	GWAS genes	1.19	0.0645654	0.0284	RPS6KB1,WNT9B,MAPK1,TCF7
Leptin Signaling in Obesity	GWAS genes	1.2	0.0630957	0.0366	MAPK1,PLCL2,STAT3
LPS-stimulated MAPK Signaling	GWAS genes	1.2	0.0630957	0.037	MAP3K14,MAPK1,NFKB1
TNFR2 Signaling	GWAS genes	1.2	0.0630957	0.0606	MAP3K14,NFKB1
Xenobiotic Metabolism Signaling	GWAS genes	1.2	0.0630957	0.0221	MAP3K14,MAPK1,MAF,CHST12,IL6,NFKB1
Caveolar-mediated Endocytosis Signaling	GWAS genes	1.21	0.0616595	0.0361	HLA-A,HLA-C,HLA-B
FLT3 Signaling in Hematopoietic Progenitor Cells	GWAS genes	1.21	0.0616595	0.0411	RPS6KB1,MAPK1,STAT3
Glucocorticoid Receptor Signaling	GWAS genes	1.21	0.0616595	0.0206	MAP3K14,VCAM1,MAPK1,STAT3,IL6,NFKB1
IL-15 Production	GWAS genes	1.21	0.0616595	0.0645	IL6,NFKB1
Coagulation System	Genotator pre-GWAS genes	1.22	0.060256	0.105	VWF,SERPINE1,A2M,F2
FAK Signaling	Genotator pre-GWAS genes	1.22	0.060256	0.0693	MAPK1,RAC1,PLCG1,EGF,PTEN,ITGA4,ATM
Maturity Onset Diabetes of Young (MODY) Signaling	Genotator pre-GWAS genes	1.22	0.060256	0.107	INS,GAPDH,CACNA1A
Thrombin Signaling	GWAS genes	1.23	0.0588844	0.0246	RPS6KB1,MAPK1,PLCL2,ARHGEF3,NFKB1
Growth Hormone Signaling	GWAS genes	1.24	0.057544	0.04	RPS6KB1,MAPK1,STAT3
Erythropoietin Signaling	GWAS genes	1.25	0.0562341	0.0385	RPS6KB1,MAPK1,NFKB1
IL-17A Signaling in Gastric Cells	GWAS genes	1.25	0.0562341	0.08	MAPK1,NFKB1
JAK/Stat Signaling	GWAS genes	1.25	0.0562341	0.0429	MAPK1,STAT3,IL6
PI3K/AKT Signaling	GWAS genes	1.25	0.0562341	0.0282	RPS6KB1,CDC37,MAPK1,NFKB1
P2Y Purigenic Receptor Signaling Pathway	GWAS genes	1.26	0.0549541	0.0292	MYC,MAPK1,PLCL2,NFKB1
p70S6K Signaling	GWAS genes	1.26	0.0549541	0.0312	RPS6KB1,MAPK1,SYK,PLCL2
Role of JAK1, JAK2 and TYK2 in Interferon Signaling	GWAS genes	1.26	0.0549541	0.0741	STAT3,NFKB1
Leukocyte Extravasation Signaling	GWAS genes	1.27	0.0537032	0.0258	VCAM1,MAPK1,CXCR4,ICAM3,NCF4
GADD45 Signaling	Genotator pre-GWAS genes	1.28	0.0524807	0.143	TP53,PCNA,ATM
Lipid Antigen Presentation by CD1	Genotator pre-GWAS genes	1.28	0.0524807	0.136	TRB@,CD1A,CD1D
Differential Regulation of Cytokine Production in Intestinal Epithelial Cells by IL-17A and IL-17F	GWAS genes	1.29	0.0512861	0.087	IL12A,IL12B
Type II Diabetes Mellitus Signaling	GWAS genes	1.29	0.0512861	0.026	MAP3K14,MAPK1,TNFRSF1A,NFKB1
Protein Kinase A Signaling	Genotator pre-GWAS genes	1.3	0.0501187	0.0528	RELA,SHH,PTPN6,MAPK1,PLCG1,NFKB1,NOS3,PTEN,PTPRC,NFKBIA,GNB3,TGFB1,DUSP1,NGFR,TGFB2,PTPRZ1,PTGS2,PTPRA,PTPN22,PRKAR1A,PRKCA
Activation of IRF by Cytosolic Pattern Recognition Receptors	GWAS genes	1.32	0.047863	0.0435	CD40,IL6,NFKB1
GM-CSF Signaling	Genotator pre-GWAS genes	1.33	0.0467735	0.0896	RUNX1,BCL2L1,MAPK1,JAK2,STAT1,ATM
Synaptic Long Term Depression	Genotator pre-GWAS genes	1.34	0.0457088	0.0654	NOS1,PLA2G4A,IGF1,MAPK1,IGF1R,CRH,PLCG1,NOS3,NOS2,PRKCA
Antiproliferative Role of Somatostatin Receptor 2	Genotator pre-GWAS genes	1.36	0.0436516	0.0857	NOS1,PTPN6,GNB3,MAPK1,SST,ATM
Death Receptor Signaling	GWAS genes	1.36	0.0436516	0.0476	MAP3K14,TNFRSF1A,NFKB1
NGF Signaling	GWAS genes	1.37	0.042658	0.0339	RPS6KB1,MAP3K14,MAPK1,NFKB1
G Protein Signaling Mediated by Tubby	Genotator pre-GWAS genes	1.39	0.040738	0.103	GNB3,INS,PLCG1,JAK2
Acute Myeloid Leukemia Signaling	Genotator pre-GWAS genes	1.41	0.0389045	0.0854	RUNX1,KITLG,RELA,MAPK1,FLT3,NFKB1,ATM
ErbB2-ErbB3 Signaling	GWAS genes	1.41	0.0389045	0.0508	MYC,MAPK1,STAT3
Thrombopoietin Signaling	GWAS genes	1.41	0.0389045	0.0476	MYC,MAPK1,STAT3
Cell Cycle: G1/S Checkpoint Regulation	Genotator pre-GWAS genes	1.42	0.0380189	0.0938	NRG1,TP53,TGFB1,CDK6,TGFB2,ATM
PPARα/RXRα Activation	GWAS genes	1.42	0.0380189	0.0287	MAP3K14,MAPK1,PLCL2,IL6,NFKB1
HGF Signaling	GWAS genes	1.44	0.0363078	0.0381	MAP3K14,MAPK1,STAT3,IL6
IL-2 Signaling	GWAS genes	1.44	0.0363078	0.0517	MAPK1,SYK,IL2RA
ErbB4 Signaling	Genotator pre-GWAS genes	1.45	0.0354813	0.0938	NRG1,ADAM17,MAPK1,PLCG1,PRKCA,ATM
Role of Cytokines in Mediating Communication between Immune Cells	GWAS genes	1.45	0.0354813	0.0577	IL12A,IL12B,IL6
Insulin Receptor Signaling	Genotator pre-GWAS genes	1.47	0.0338844	0.0725	SOCS3,JAK1,ASIC2,MAPK1,INS,EIF2B5,JAK2,PTEN,ATM,PRKAR1A
Role of NANOG in Mammalian Embryonic Stem Cell Pluripotency	Genotator pre-GWAS genes	1.47	0.0338844	0.0796	TP53,JAK1,BMP4,LIF,MAPK1,TYK2,JAK2,BMP5,ATM
T Cell Receptor Signaling	GWAS genes	1.47	0.0338844	0.037	MAPK1,MALT1,NFKB1,CARD11
Mouse Embryonic Stem Cell Pluripotency	GWAS genes	1.48	0.0331131	0.0404	MYC,MAPK1,STAT3,TCF7
ERK/MAPK Signaling	Genotator pre-GWAS genes	1.49	0.0323594	0.0634	MAPK1,RAC1,PLCG1,PLA2G4A,FOS,DUSP1,STAT1,ESR1,PRKAR1A,HSPB1,ITGA4,PRKCA,ATM
Phospholipase C Signaling	Genotator pre-GWAS genes	1.49	0.0323594	0.0586	RELA,TRB@,MAPK1,FCGR2A,RAC1,PLCG1,FCGR2B,NFKB1,PLD1,HMOX1,PLA2G4A,GNB3,ZAP70,PRKCA,ITGA4
HMGB1 Signaling	GWAS genes	1.5	0.0316228	0.0404	VCAM1,MAPK1,TNFRSF1A,NFKB1
Toll-like Receptor Signaling	GWAS genes	1.5	0.0316228	0.0545	MAP3K14,MAPK1,NFKB1
CNTF Signaling	GWAS genes	1.51	0.030903	0.0577	RPS6KB1,MAPK1,STAT3
Glioblastoma Multiforme Signaling	GWAS genes	1.51	0.030903	0.0307	MYC,RPS6KB1,WNT9B,MAPK1,PLCL2
TNFR1 Signaling	GWAS genes	1.52	0.0301995	0.0577	MAP3K14,TNFRSF1A,NFKB1
PPAR Signaling	GWAS genes	1.53	0.0295121	0.0396	MAP3K14,MAPK1,TNFRSF1A,NFKB1
FLT3 Signaling in Hematopoietic Progenitor Cells	Genotator pre-GWAS genes	1.54	0.0288403	0.0959	STAT4,STAT6,MAPK1,FLT3,STAT2,STAT1,ATM
fMLP Signaling in Neutrophils	Genotator pre-GWAS genes	1.55	0.0281838	0.0709	RELA,NCF1,GNB3,NFKBIA,MAPK1,RAC1,NFKB1,PRKCA,ATM
NRF2-mediated Oxidative Stress Response	Genotator pre-GWAS genes	1.56	0.0275423	0.0688	GSTM1,SOD1,MAPK1,HMOX1,GSTT1,FOS,SOD2,JUN,STIP1,VCP,GSTP1,ATM,PRKCA
Antiproliferative Role of TOB in T Cell Signaling	Genotator pre-GWAS genes	1.57	0.0269153	0.154	MAPK1,IL2,TGFB1,TGFB2
FGF Signaling	Genotator pre-GWAS genes	1.57	0.0269153	0.087	PTPN6,MAPK1,FGF2,RAC1,PLCG1,FGFR2,PRKCA,ATM
Apoptosis Signaling	GWAS genes	1.58	0.0263027	0.0426	MAP3K14,MAPK1,TNFRSF1A,NFKB1
Hepatic Fibrosis / Hepatic Stellate Cell Activation	GWAS genes	1.58	0.0263027	0.0347	VCAM1,CD40,TNFRSF1A,IL6,NFKB1
Primary Immunodeficiency Signaling	GWAS genes	1.58	0.0263027	0.0545	IL7R,CD40,CIITA
Protein Ubiquitination Pathway	Genotator pre-GWAS genes	1.59	0.025704	0.0562	IFNG,PSMB9,CRYAB,HSPA1A/HSPA1B,HLA-A,HSPH1,PSMB8,HSPD1,TAP1,HSPA1L,XIAP,HLA-C,HLA-B,TAP2,HSPB1
Role of NFAT in Cardiac Hypertrophy	Genotator pre-GWAS genes	1.6	0.0251189	0.0653	LIF,MAPK1,PLCG1,IL6,GNB3,IGF1,TGFB1,IGF1R,TGFB2,PRKAR1A,IL11,PRKCA,ATM
p70S6K Signaling	Genotator pre-GWAS genes	1.63	0.0234423	0.0781	IL4R,JAK1,MAPK1,PLCG1,PLD1,F2,AGT,IL4,PRKCA,ATM
Role of IL-17F in Allergic Inflammatory Airway Diseases	GWAS genes	1.63	0.0234423	0.0667	MAPK1,IL6,NFKB1
P2Y Purigenic Receptor Signaling Pathway	Genotator pre-GWAS genes	1.65	0.0223872	0.073	RELA,FOS,JUN,GNB3,MAPK1,PLCG1,NFKB1,PRKCA,ATM,PRKAR1A
Role of Hypercytokinemia/hyperchemokinemia in the Pathogenesis of Influenza	GWAS genes	1.65	0.0223872	0.0732	IL12A,IL12B,IL6
B Cell Activating Factor Signaling	GWAS genes	1.67	0.0213796	0.0667	MAP3K14,MAPK1,NFKB1
HGF Signaling	Genotator pre-GWAS genes	1.67	0.0213796	0.0857	FOS,JUN,MAPK1,RAC1,PLCG1,PTGS2,IL6,PRKCA,ATM
Thyroid Cancer Signaling	GWAS genes	1.67	0.0213796	0.0714	MYC,MAPK1,TCF7
cAMP-mediated signaling	Genotator pre-GWAS genes	1.69	0.0204174	0.0688	RGS2,ADRBK1,MAPK1,VIPR2,CNR1,CCR4,MC1R,VIPR1,DUSP1,CXCR2,CNR2,ADORA1,DRD3,PRKAR1A,ADRB2
Production of Nitric Oxide and Reactive Oxygen Species in Macrophages	GWAS genes	1.7	0.0199526	0.0286	MAP3K14,MAPK1,TNFRSF1A,IRF8,NCF4,NFKB1
April Mediated Signaling	GWAS genes	1.71	0.0194984	0.0698	MAP3K14,MAPK1,NFKB1
Non-Small Cell Lung Cancer Signaling	Genotator pre-GWAS genes	1.71	0.0194984	0.0886	TP53,MAPK1,CDK6,PLCG1,EGF,PRKCA,ATM
Mouse Embryonic Stem Cell Pluripotency	Genotator pre-GWAS genes	1.77	0.0169824	0.0909	TP53,JAK1,BMP4,LIF,MAPK1,TYK2,JAK2,XIAP,ATM
Prolactin Signaling	GWAS genes	1.78	0.0165959	0.05	MYC,MAPK1,STAT3,TCF7
PXR/RXR Activation	Genotator pre-GWAS genes	1.78	0.0165959	0.0843	GSTM1,RELA,INS,IL6,TNF,NR3C1,PRKAR1A
IL-17 Signaling	GWAS genes	1.79	0.0162181	0.0541	MAP3K14,MAPK1,IL6,NFKB1
Acute Phase Response Signaling	GWAS genes	1.81	0.0154882	0.0337	MAP3K14,MAPK1,TNFRSF1A,STAT3,IL6,NFKB1
Glioblastoma Multiforme Signaling	Genotator pre-GWAS genes	1.81	0.0154882	0.0736	TP53,IGF2,IGF1,MAPK1,IGF1R,PDGFRA,RAC1,CDK6,PLCG1,EGF,PTEN,ATM
Human Embryonic Stem Cell Pluripotency	Genotator pre-GWAS genes	1.84	0.0144544	0.0738	BMP4,NTRK2,BDNF,FGF2,TGFB1,PDGFRA,TGFB2,FGFR2,NGF,BMP5,ATM
Chronic Myeloid Leukemia Signaling	Genotator pre-GWAS genes	1.85	0.0141254	0.0874	TP53,BCL2L1,RELA,MAPK1,TGFB1,CDK6,TGFB2,NFKB1,ATM
Hypoxia Signaling in the Cardiovascular System	Genotator pre-GWAS genes	1.85	0.0141254	0.109	EPO,TP53,JUN,NFKBIA,NOS3,PTEN,ATM
NF-κB Signaling	GWAS genes	1.86	0.0138038	0.0351	MAP3K14,CD40,TNFRSF1A,MALT1,NFKB1,CARD11
TWEAK Signaling	Genotator pre-GWAS genes	1.86	0.0138038	0.132	RELA,NFKBIA,TNFSF12,NFKB1,XIAP
Fc Epsilon RI Signaling	Genotator pre-GWAS genes	1.91	0.0123027	0.0855	PLA2G4A,IL3,MAPK1,RAC1,PLCG1,IL13,TNF,IL4,PRKCA,ATM
NGF Signaling	Genotator pre-GWAS genes	1.91	0.0123027	0.0847	TP53,RELA,MAPK1,NGFR,RAC1,PLCG1,BAX,NGF,NFKB1,ATM
4-1BB Signaling in T Lymphocytes	GWAS genes	1.92	0.0120226	0.0833	MAP3K14,MAPK1,NFKB1
VEGF Family Ligand-Receptor Interactions	Genotator pre-GWAS genes	1.95	0.0112202	0.0952	PLA2G4A,FOS,MAPK1,PLCG1,VEGFB,NOS3,PRKCA,ATM
Aldosterone Signaling in Epithelial Cells	Genotator pre-GWAS genes	1.96	0.0109648	0.0719	CRYAB,ASIC2,MAPK1,HSPA1A/HSPA1B,DUSP1,HSPH1,PLCG1,HSPD1,HSPA1L,HSPB1,PRKCA,ATM
IL-17A Signaling in Airway Cells	GWAS genes	1.97	0.0107152	0.0556	MAPK1,STAT3,IL6,NFKB1
Glioma Invasiveness Signaling	Genotator pre-GWAS genes	1.99	0.0102329	0.117	TIMP3,MAPK1,TIMP1,CD44,MMP2,MMP9,ATM
BMP signaling pathway	Genotator pre-GWAS genes	2.01	0.00977237	0.101	RELA,JUN,BMP4,MAPK1,NFKB1,BMP5,XIAP,PRKAR1A
IL-15 Signaling	GWAS genes	2.01	0.00977237	0.0597	MAPK1,SYK,STAT3,NFKB1
B Cell Receptor Signaling	GWAS genes	2.02	0.00954993	0.0368	RPS6KB1,MAP3K14,MAPK1,SYK,MALT1,NFKB1
Induction of Apoptosis by HIV1	GWAS genes	2.04	0.00912011	0.0625	MAP3K14,CXCR4,TNFRSF1A,NFKB1
ErbB Signaling	Genotator pre-GWAS genes	2.06	0.00870964	0.103	NRG1,FOS,JUN,MAPK1,PLCG1,EGF,ERBB3,PRKCA,ATM
Neuregulin Signaling	Genotator pre-GWAS genes	2.06	0.00870964	0.09	NRG1,ADAM17,MAPK1,PLCG1,EGF,ERBB3,PTEN,ITGA4,PRKCA
VEGF Signaling	Genotator pre-GWAS genes	2.06	0.00870964	0.0928	BCL2L1,MAPK1,EIF2B5,PLCG1,VEGFB,NOS3,PRKCA,ATM,BCL2
ErbB2-ErbB3 Signaling	Genotator pre-GWAS genes	2.07	0.00851138	0.119	NRG1,JUN,MAPK1,TYK2,ERBB3,PTEN,ATM
Rac Signaling	Genotator pre-GWAS genes	2.07	0.00851138	0.082	RELA,JUN,CYFIP2,MAPK1,CD44,RAC1,NFKB1,PLD1,ITGA4,ATM
B Cell Receptor Signaling	Genotator pre-GWAS genes	2.09	0.00812831	0.0798	RELA,PTPN6,MAPK1,FCGR2A,RAC1,FCGR2B,NFKB1,PTEN,PTPRC,BCL2L1,JUN,NFKBIA,ATM
GDNF Family Ligand-Receptor Interactions	Genotator pre-GWAS genes	2.11	0.00776247	0.11	FOS,JUN,GDNF,MAPK1,GFRA1,RAC1,PLCG1,ATM
TGF-β Signaling	Genotator pre-GWAS genes	2.11	0.00776247	0.101	FOS,JUN,BMP4,MAPK1,TGFB1,TGFB2,VDR,SERPINE1,BCL2
Agrin Interactions at Neuromuscular Junction	Genotator pre-GWAS genes	2.14	0.00724436	0.118	NRG1,ITGB2,JUN,MAPK1,RAC1,ERBB3,ITGAL,ITGA4
Role of JAK family kinases in IL-6-type Cytokine Signaling	GWAS genes	2.15	0.00707946	0.111	MAPK1,STAT3,IL6
Cardiac Hypertrophy Signaling	Genotator pre-GWAS genes	2.16	0.00691831	0.0708	MAPK1,IL6R,PLCG1,IL6,CACNA1A,JUN,GNB3,IGF1,TGFB1,TGFB2,IGF1R,EIF2B5,ADRA1A,PRKAR1A,ATM,HSPB1,ADRB2
Relaxin Signaling	Genotator pre-GWAS genes	2.16	0.00691831	0.0764	RELA,FOS,JUN,GNB3,NFKBIA,MAPK1,NOS3,NFKB1,NOS2,MMP9,ATM,PRKAR1A
ILK Signaling	Genotator pre-GWAS genes	2.17	0.00676083	0.0798	RELA,MAPK1,TNFRSF1A,VEGFB,VIM,NFKB1,PTEN,FOS,ITGB2,JUN,PTGS2,NOS2,TNF,MMP9,ATM
IL-22 Signaling	GWAS genes	2.2	0.00630957	0.12	MAPK1,IL22RA2,STAT3
Prostate Cancer Signaling	Genotator pre-GWAS genes	2.2	0.00630957	0.0938	TP53,RELA,NFKBIA,MAPK1,NFKB1,GSTP1,PTEN,ATM,BCL2
Docosahexaenoic Acid (DHA) Signaling	Genotator pre-GWAS genes	2.24	0.0057544	0.122	BCL2L1,IL1B,BAX,ATM,APP,BCL2
p53 Signaling	Genotator pre-GWAS genes	2.27	0.00537032	0.104	TP53,BCL2L1,PCNA,JUN,BAX,FAS,PTEN,ATM,BCL2,SERPINE2
Reelin Signaling in Neurons	Genotator pre-GWAS genes	2.27	0.00537032	0.11	ITGB2,APOE,CNR1,CNR2,PAFAH1B1,ITGAL,ITGA4,ATM,APP
Notch Signaling	Genotator pre-GWAS genes	2.29	0.00512861	0.146	NOTCH4,ADAM17,FURIN,MAG,JAG1,NOTCH1
CNTF Signaling	Genotator pre-GWAS genes	2.37	0.0042658	0.135	JAK1,MAPK1,CNTF,TYK2,JAK2,STAT1,ATM
IL-22 Signaling	Genotator pre-GWAS genes	2.42	0.00380189	0.2	SOCS3,JAK1,MAPK1,TYK2,STAT1
PI3K Signaling in B Lymphocytes	GWAS genes	2.45	0.00354813	0.0444	CD40,MAPK1,SYK,PLCL2,MALT1,NFKB1
Leptin Signaling in Obesity	Genotator pre-GWAS genes	2.46	0.00346737	0.11	NPY,SOCS3,MAPK1,INS,PLCG1,POMC,JAK2,ATM,PRKAR1A
Regulation of IL-2 Expression in Activated and Anergic T Lymphocytes	GWAS genes	2.48	0.00331131	0.0568	CD80,MAPK1,MALT1,NFKB1,CARD11
Role of Osteoblasts, Osteoclasts and Chondrocytes in Rheumatoid Arthritis	GWAS genes	2.49	0.00323594	0.0339	MAP3K14,WNT9B,MAPK1,TNFRSF1A,IL6,NFKB1,IL7,TCF7
Cholecystokinin/Gastrin-mediated Signaling	Genotator pre-GWAS genes	2.51	0.0030903	0.104	FOS,IL1A,IL18,JUN,MAPK1,IL1RN,IL1B,SST,PTGS2,TNF,PRKCA
Myc Mediated Apoptosis Signaling	Genotator pre-GWAS genes	2.51	0.0030903	0.133	TP53,IGF1,IGF1R,BAX,FAS,FASLG,ATM,BCL2
RANK Signaling in Osteoclasts	Genotator pre-GWAS genes	2.51	0.0030903	0.106	RELA,FOS,TNFSF11,JUN,NFKBIA,MAPK1,GSN,NFKB1,XIAP,ATM
Differential Regulation of Cytokine Production in Macrophages and T Helper Cells by IL-17A and IL-17F	GWAS genes	2.52	0.00301995	0.167	IL12A,IL12B,IL6
Hematopoiesis from Pluripotent Stem Cells	GWAS genes	2.52	0.00301995	0.0727	IL12A,IL12B,IL6,IL7
IL-6 Signaling	GWAS genes	2.52	0.00301995	0.0484	MAP3K14,MAPK1,TNFRSF1A,STAT3,IL6,NFKB1
Endothelin-1 Signaling	Genotator pre-GWAS genes	2.56	0.00275423	0.0806	NOS1,MAPK1,PLCG1,NOS3,PLD1,HMOX1,PLA2G4A,FOS,JUN,CASP1,PTGS2,NOS2,ATM,PRKCA,CASP10
NF-κB Activation by Viruses	GWAS genes	2.56	0.00275423	0.061	MAP3K14,MAPK1,CXCR5,NFKB1,TNFRSF14
Neuropathic Pain Signaling In Dorsal Horn Neurons	Genotator pre-GWAS genes	2.57	0.00269153	0.103	TACR1,FOS,KCNN4,NTRK2,MAPK1,BDNF,PLCG1,TAC1,PRKCA,ATM,PRKAR1A
Ovarian Cancer Signaling	Genotator pre-GWAS genes	2.57	0.00269153	0.0922	TP53,MAPK1,VEGFB,EGF,MMP2,PTEN,BCL2,ARRB1,CD44,PTGS2,MMP9,PRKAR1A,ATM
Thrombopoietin Signaling	Genotator pre-GWAS genes	2.65	0.00223872	0.127	FOS,JUN,MAPK1,PLCG1,JAK2,STAT1,PRKCA,ATM
Macropinocytosis Signaling	Genotator pre-GWAS genes	2.66	0.00218776	0.118	ITGB2,INS,RAC1,PLCG1,CD14,EGF,NGF,PRKCA,ATM
IL-10 Signaling	GWAS genes	2.69	0.00204174	0.0641	MAP3K14,MAPK1,STAT3,IL6,NFKB1
14-3-3-mediated Signaling	Genotator pre-GWAS genes	2.7	0.00199526	0.103	FOS,JUN,MAPK1,TNFRSF1A,PLCG1,VIM,GFAP,BAX,TNF,SNCA,PRKCA,ATM
Neurotrophin/TRK Signaling	Genotator pre-GWAS genes	2.7	0.00199526	0.12	FOS,JUN,NTRK2,MAPK1,BDNF,NGFR,PLCG1,NGF,ATM
IL-2 Signaling	Genotator pre-GWAS genes	2.75	0.00177828	0.138	SOCS1,FOS,JAK1,JUN,MAPK1,IL2,IL2RB,ATM
Role of Lipids/Lipid Rafts in the Pathogenesis of Influenza	Genotator pre-GWAS genes	2.77	0.00169824	0.217	IFNA17,IFNG,IFNB1,IFNA2,IFNAR1
IL-17A Signaling in Fibroblasts	GWAS genes	2.8	0.00158489	0.1	MAPK1,IL6,NFKBIZ,NFKB1
RAR Activation	Genotator pre-GWAS genes	2.83	0.00147911	0.0865	RELA,MAPK1,IL3RA,RAC1,JAK2,NFKB1,PTEN,PARP1,FOS,JUN,DUSP1,TGFB1,IGFBP3,TGFB2,PRKAR1A,PRKCA
Axonal Guidance Signaling	Genotator pre-GWAS genes	2.85	0.00141254	0.0639	SHH,KLC1,ADAM17,BMP4,MAPK1,BDNF,CXCL12,VEGFB,EGF,NGF,GNB3,IGF1,NGFR,RTN4R,PRKCA,ITGA4,ATM,RAC1,PLCG1,L1CAM,BMP5,SEMA4D,NTRK2,MAG,LINGO1,RTN4,ADAM10,PRKAR1A
CD27 Signaling in Lymphocytes	Genotator pre-GWAS genes	2.86	0.00138038	0.143	BCL2L1,RELA,FOS,JUN,NFKBIA,CD70,CD27,NFKB1
CD40 Signaling	GWAS genes	2.86	0.00138038	0.0725	MAP3K14,CD40,MAPK1,STAT3,NFKB1
Colorectal Cancer Metastasis Signaling	GWAS genes	2.9	0.00125893	0.0359	MYC,WNT9B,MAPK1,TNFRSF1A,STAT3,IL6,NFKB1,PTGER4,TCF7
Fcγ Receptor-mediated Phagocytosis in Macrophages and Monocytes	Genotator pre-GWAS genes	2.93	0.0011749	0.108	HMOX1,NCF1,MAPK1,FCGR2A,RAC1,PLCG1,FCGR1A,FCGR3A,PLD1,PTEN,PRKCA
Virus Entry via Endocytic Pathways	Genotator pre-GWAS genes	2.93	0.0011749	0.111	ITGB2,CD55,HLA-A,HLA-C,RAC1,HLA-B,PLCG1,ITGAL,ITGA4,PRKCA,ATM
Sertoli Cell-Sertoli Cell Junction Signaling	Genotator pre-GWAS genes	2.95	0.00112202	0.0829	NOS1,CLDN11,MAPK1,TNFRSF1A,RAC1,NOS3,PTEN,JUN,CLDN5,CLDN12,NOS2,TNF,A2M,PRKAR1A,PVRL2,ITGA4
Estrogen-Dependent Breast Cancer Signaling	Genotator pre-GWAS genes	2.98	0.00104713	0.125	RELA,FOS,JUN,IGF1,MAPK1,IGF1R,NFKB1,ESR1,ATM
HER-2 Signaling in Breast Cancer	Genotator pre-GWAS genes	2.98	0.00104713	0.125	NRG1,TP53,ITGB2,CDK6,PLCG1,EGF,ERBB3,MMP2,PRKCA,ATM
Role of Pattern Recognition Receptors in Recognition of Bacteria and Viruses	GWAS genes	2.99	0.00102329	0.0594	IL12A,MAPK1,IL12B,SYK,IL6,NFKB1
Bladder Cancer Signaling	Genotator pre-GWAS genes	3.04	0.000912011	0.124	TP53,IL8,MMP3,MAPK1,FGF2,MMP14,VEGFB,EGF,MMP2,MMP12,MMP9
TNFR1 Signaling	Genotator pre-GWAS genes	3.08	0.000831764	0.154	RELA,FOS,JUN,NFKBIA,TNFRSF1A,NFKB1,TNF,XIAP
Lymphotoxin β Receptor Signaling	GWAS genes	3.1	0.000794328	0.0833	MAP3K14,VCAM1,MAPK1,NFKB1,TNFSF14
FXR/RXR Activation	Genotator pre-GWAS genes	3.12	0.000758578	0.111	APOE,PON1,IL1A,IL18,APOB,IL1RN,INS,IL1B,APOC2,PLTP,TNF
Melanocyte Development and Pigmentation Signaling	Genotator pre-GWAS genes	3.12	0.000758578	0.121	KITLG,PTPN6,MC1R,MAPK1,TYR,SOX10,PLCG1,POMC,ATM,BCL2,PRKAR1A
Huntington's Disease Signaling	Genotator pre-GWAS genes	3.14	0.000724436	0.0819	TP53,MAPK1,BDNF,HSPA1A/HSPA1B,EGF,BAX,NGF,HSPA1L,BCL2L1,JUN,GNB3,IGF1,CASP1,IGF1R,DCTN1,SNCA,ATM,PRKCA,CASP10
Retinoic acid Mediated Apoptosis Signaling	Genotator pre-GWAS genes	3.24	0.00057544	0.141	IFNA17,IFNG,IFNB1,IFNA2,TNFSF10,CFLAR,IFNAR1,IRF1,PARP1
Airway Inflammation in Asthma	Genotator pre-GWAS genes	3.26	0.000549541	0.5	IL13,TNF,IL4
Tumoricidal Function of Hepatic Natural Killer Cells	Genotator pre-GWAS genes	3.26	0.000549541	0.25	ICAM1,BAX,ITGAL,FAS,FASLG,GZMB
Glioma Signaling	Genotator pre-GWAS genes	3.27	0.000537032	0.108	TP53,IGF2,IGF1,MAPK1,IGF1R,PDGFRA,CDK6,PLCG1,EGF,PTEN,PRKCA,ATM
Atherosclerosis Signaling	GWAS genes	3.29	0.000512861	0.0519	VCAM1,CD40,CXCR4,IL6,NFKB1,TNFSF14,TNFRSF14
Inhibition of Angiogenesis by TSP1	Genotator pre-GWAS genes	3.3	0.000501187	0.184	TP53,JUN,MAPK1,TGFB1,CD36,NOS3,MMP9
Ceramide Signaling	Genotator pre-GWAS genes	3.34	0.000457088	0.125	RELA,FOS,JUN,TNFRSF1A,NGFR,TNFRSF1B,NFKB1,TNF,TNFRSF11B,ATM,BCL2
Lymphotoxin β Receptor Signaling	Genotator pre-GWAS genes	3.34	0.000457088	0.15	BCL2L1,RELA,NFKBIA,MAPK1,LTA,CXCL1,LTB,NFKB1,ATM
Role of Tissue Factor in Cancer	Genotator pre-GWAS genes	3.34	0.000457088	0.117	TP53,IL8,MAPK1,RAC1,CXCL1,JAK2,F2,PTEN,BCL2L1,ARRB1,IL1B,ATM,PRKCA
Natural Killer Cell Signaling	Genotator pre-GWAS genes	3.38	0.000416869	0.113	FCGR3B,PTPN6,MAPK1,KLRD1,FCGR2A,RAC1,PLCG1,KLRB1,KLRC4-KLRK1/KLRK1,ZAP70,FCGR3A,ATM,PRKCA
Acute Myeloid Leukemia Signaling	GWAS genes	3.39	0.00040738	0.0732	MYC,RPS6KB1,MAPK1,STAT3,NFKB1,TCF7
PI3K/AKT Signaling	Genotator pre-GWAS genes	3.39	0.00040738	0.0986	TP53,RELA,JAK1,MAPK1,TYK2,JAK2,NOS3,NFKB1,PTEN,BCL2,BCL2L1,NFKBIA,PTGS2,ITGA4
PDGF Signaling	Genotator pre-GWAS genes	3.42	0.000380189	0.129	FOS,JAK1,JUN,MAPK1,TYK2,PDGFRA,PLCG1,JAK2,STAT1,PRKCA,ATM
IL-1 Signaling	Genotator pre-GWAS genes	3.43	0.000371535	0.113	RELA,FOS,IL1A,JUN,GNB3,NFKBIA,MAPK1,MYD88,IL1R1,NFKB1,IL1RAP,PRKAR1A
Airway Pathology in Chronic Obstructive Pulmonary Disease	Genotator pre-GWAS genes	3.44	0.000363078	0.444	IL8,MMP2,TNF,MMP9
G-Protein Coupled Receptor Signaling	Genotator pre-GWAS genes	3.44	0.000363078	0.0627	RELA,CCR3,CCR5,ADRBK1,MAPK1,VIPR2,CX3CR1,NFKB1,TACR1,NFKBIA,MC1R,CXCR2,VIPR1,CNR2,CCR8,IL9,DRD3,CCR2,ADORA1,CCR6,ADRB2,ATM,PRKCA,CCR1,RGS2,CNR1,CD97,CCR4,DUSP1,PTAFR,ADRA1A,CCR7,PRKAR1A
4-1BB Signaling in T Lymphocytes	Genotator pre-GWAS genes	3.45	0.000354813	0.194	RELA,TNFRSF9,JUN,NFKBIA,MAPK1,TNFSF9,NFKB1
Role of RIG1-like Receptors in Antiviral Innate Immunity	Genotator pre-GWAS genes	3.45	0.000354813	0.174	IFNA17,RELA,IRF7,NFKBIA,IFNB1,IFNA2,NFKB1,CASP10
PTEN Signaling	Genotator pre-GWAS genes	3.52	0.000301995	0.104	RELA,MAPK1,RAC1,FGFR2,NFKB1,PTEN,BCL2,BCL2L1,NTRK2,NGFR,IGF1R,PDGFRA,FASLG,ITGA4
Thyroid Cancer Signaling	Genotator pre-GWAS genes	3.52	0.000301995	0.19	CXCL10,TP53,NTRK2,GDNF,MAPK1,BDNF,CXCL1,NGF
PPARα/RXRα Activation	Genotator pre-GWAS genes	3.59	0.00025704	0.0977	RELA,MAPK1,CD36,PLCG1,IL6,IL1R1,JAK2,NFKB1,NFKBIA,JUN,TGFB1,INS,TGFB2,IL1B,IL1RAP,PRKAR1A,PRKCA
LPS-stimulated MAPK Signaling	Genotator pre-GWAS genes	3.61	0.000245471	0.136	TLR4,RELA,FOS,JUN,NFKBIA,MAPK1,RAC1,CD14,NFKB1,PRKCA,ATM
Role of IL-17A in Psoriasis	Genotator pre-GWAS genes	3.64	0.000229087	0.385	IL8,CXCL1,CCL20,S100A8,IL17A
Neuroprotective Role of THOP1 in Alzheimer's Disease	GWAS genes	3.7	0.000199526	0.0926	HLA-G,HLA-A,HLA-C,HLA-B,HLA-F
Caveolar-mediated Endocytosis Signaling	Genotator pre-GWAS genes	3.71	0.000194984	0.133	ITGB2,ALB,CD55,HLA-A,HLA-C,INS,HLA-B,EGF,ITGAL,ITGA4,PRKCA
Small Cell Lung Cancer Signaling	Genotator pre-GWAS genes	3.71	0.000194984	0.125	NOS1,TP53,BCL2L1,RELA,NFKBIA,CDK6,PTGS2,NFKB1,PTEN,ATM,BCL2
IL-12 Signaling and Production in Macrophages	GWAS genes	3.81	0.000154882	0.0523	IL12A,CD40,MAPK1,IL12B,IL12RB1,MAF,IRF8,NFKB1
EGF Signaling	Genotator pre-GWAS genes	3.85	0.000141254	0.173	FOS,JAK1,JUN,MAPK1,PLCG1,EGF,STAT1,PRKCA,ATM
Clathrin-mediated Endocytosis Signaling	Genotator pre-GWAS genes	3.86	0.000138038	0.0984	APOE,APOB,FGF2,RAC1,EGF,VEGFB,APOC2,F2,APOC1,PON1,ITGB2,CD2AP,ALB,ARRB1,IGF1,INS,S100A8,ATM,APOD
Role of JAK1 and JAK3 in γc Cytokine Signaling	GWAS genes	3.93	0.00011749	0.0923	IL7R,MAPK1,SYK,IL2RA,STAT3,IL7
Calcium-induced T Lymphocyte Apoptosis	GWAS genes	4	0.0001	0.0909	HLA-DMA,HLA-DRA,HLA-DQA1,HLA-DRB1,HLA-DQB1,HLA-DRB5
VDR/RXR Activation	Genotator pre-GWAS genes	4	0.0001	0.148	CXCL10,IFNG,TNFSF11,SPP1,IL12A,IL2,IGFBP3,TGFB2,CD14,VDR,CCL5,PRKCA
IL-9 Signaling	Genotator pre-GWAS genes	4.03	9.33254e-05	0.2	SOCS3,RELA,JAK1,IL9,STAT1,NFKB1,TNF,ATM
Oncostatin M Signaling	Genotator pre-GWAS genes	4.03	9.33254e-05	0.229	TIMP3,JAK1,MMP3,MAPK1,TYK2,OSM,JAK2,STAT1
TREM1 Signaling	GWAS genes	4.07	8.51138e-05	0.0896	CD40,MAPK1,CD86,STAT3,IL6,NFKB1
HIF1α Signaling	Genotator pre-GWAS genes	4.16	6.91831e-05	0.133	EPO,NOS1,TP53,JUN,MAPK1,MMP3,MMP14,VEGFB,MMP2,NOS2,MMP12,NOS3,MMP9,ATM
Role of Macrophages, Fibroblasts and Endothelial Cells in Rheumatoid Arthritis	GWAS genes	4.16	6.91831e-05	0.0377	MYC,MAP3K14,VCAM1,WNT9B,MAPK1,TNFRSF1A,PLCL2,STAT3,IL6,NFKB1,IL7,TCF7
Type II Diabetes Mellitus Signaling	Genotator pre-GWAS genes	4.16	6.91831e-05	0.0974	SOCS1,SOCS3,RELA,MAPK1,TNFRSF1A,CD36,NFKB1,NFKBIA,NGFR,INS,TNFRSF1B,TNF,ATM,TNFRSF11B,PRKCA
CD40 Signaling	Genotator pre-GWAS genes	4.25	5.62341e-05	0.159	RELA,FOS,CD40LG,ICAM1,JUN,NFKBIA,CD40,MAPK1,LTA,NFKB1,ATM
LPS/IL-1 Mediated Inhibition of RXR Function	Genotator pre-GWAS genes	4.34	4.57088e-05	0.0957	APOE,GSTM1,IL1A,TNFRSF1A,MYD88,APOC2,IL1R1,APOC1,TLR4,GSTT1,IL18,JUN,IL1RN,NGFR,CD14,IL1B,PLTP,TNFRSF1B,TNF,IL1RAP,GSTP1,TNFRSF11B
IL-4 Signaling	GWAS genes	4.52	3.01995e-05	0.0897	RPS6KB1,HLA-DMA,HLA-DRA,HLA-DQA1,HLA-DRB1,HLA-DQB1,HLA-DRB5
April Mediated Signaling	Genotator pre-GWAS genes	4.53	2.95121e-05	0.209	RELA,FOS,JUN,NFKBIA,MAPK1,TNFSF13,TNFRSF13B,NFKB1,TNFRSF17
Molecular Mechanisms of Cancer	Genotator pre-GWAS genes	4.57	2.69153e-05	0.0806	RELA,SHH,JAK1,BMP4,MAPK1,JAK2,NFKB1,FAS,BCL2,NFKBIA,JUN,TGFB1,TGFB2,FASLG,CASP10,ATM,PRKCA,TP53,TYK2,RAC1,CDK6,BAX,BMP5,BAK1,XIAP,FOS,BCL2L1,CFLAR,NOTCH1,PRKAR1A
Tight Junction Signaling	Genotator pre-GWAS genes	4.63	2.34423e-05	0.112	RELA,CLDN11,TNFRSF1A,RAC1,NFKB1,PTEN,FOS,JUN,CLDN5,CLDN12,TGFB1,NGFR,TGFB2,TNFRSF1B,TNF,PRKAR1A,PVRL2,TNFRSF11B
Systemic Lupus Erythematosus Signaling	GWAS genes	4.66	2.18776e-05	0.0431	HLA-G,CD80,CD40,MAPK1,HLA-A,HLA-C,HLA-B,CD86,IL6,HLA-F
Corticotropin Releasing Hormone Signaling	Genotator pre-GWAS genes	4.99	1.02329e-05	0.123	NOS1,SHH,MAPK1,BDNF,CNR1,CRH,PLCG1,POMC,NOS3,FOS,JUN,PTGS2,NOS2,FASLG,PRKAR1A,PRKCA
NF-κB Activation by Viruses	Genotator pre-GWAS genes	5	1e-05	0.159	RELA,CCR5,MAPK1,CD4,NFKB1,ITGAL,ITGB2,NFKBIA,CXCR5,CR2,ITGA4,PRKCA,ATM
IGF-1 Signaling	Genotator pre-GWAS genes	5.01	9.77237e-06	0.143	SOCS1,SOCS3,IGFBP4,JAK1,MAPK1,JAK2,IGFBP2,FOS,JUN,NOV,IGF1,IGFBP3,IGF1R,PRKAR1A,ATM
PI3K Signaling in B Lymphocytes	Genotator pre-GWAS genes	5.01	9.77237e-06	0.126	RELA,IL4R,C3,MAPK1,RAC1,PLCG1,FCGR2B,NFKB1,PTEN,PTPRC,FOS,TLR4,JUN,NFKBIA,CD40,CR2,IL4
Role of MAPK Signaling in the Pathogenesis of Influenza	Genotator pre-GWAS genes	5.01	9.77237e-06	0.174	CXCL10,PLA2G4A,IFNG,CCL2,MAPK1,IFNB1,BAX,CCL5,PTGS2,TNF,PRKCA,BCL2
T Cell Receptor Signaling	Genotator pre-GWAS genes	5.01	9.77237e-06	0.139	RELA,TRB@,MAPK1,CD4,RAC1,PLCG1,NFKB1,CTLA4,PTPRC,CD28,FOS,JUN,NFKBIA,ZAP70,ATM
Role of PI3K/AKT Signaling in the Pathogenesis of Influenza	Genotator pre-GWAS genes	5.07	8.51138e-06	0.171	IFNA17,RELA,IFNG,CCR5,NFKBIA,MAPK1,IFNB1,IFNA2,CCL5,NFKB1,IFNAR1,ATM
Hematopoiesis from Multipotent Stem Cells	Genotator pre-GWAS genes	5.09	8.12831e-06	0.5	KITLG,EPO,IL3,IL2,IL15,IL4
IL-3 Signaling	Genotator pre-GWAS genes	5.11	7.76247e-06	0.176	STAT6,IL3,PTPN6,JAK1,IL3RA,MAPK1,RAC1,JAK2,FOS,JUN,STAT1,ATM,PRKCA
B Cell Activating Factor Signaling	Genotator pre-GWAS genes	5.21	6.16595e-06	0.222	RELA,FOS,JUN,NFKBIA,MAPK1,TNFRSF13B,NFKB1,TNFRSF13C,TNFSF13B,TNFRSF17
Calcium-induced T Lymphocyte Apoptosis	Genotator pre-GWAS genes	5.3	5.01187e-06	0.182	HLA-DMA,TRB@,CD4,HLA-DRA,ZAP70,HLA-DQA1,PLCG1,HLA-DRB1,HLA-DMB,HLA-DQB1,HLA-DRB5,PRKCA
TNFR2 Signaling	Genotator pre-GWAS genes	5.69	2.04174e-06	0.273	RELA,FOS,JUN,NFKBIA,LTA,TNFRSF1B,NFKB1,TNF,XIAP
Role of NFAT in Regulation of the Immune Response	GWAS genes	5.74	1.8197e-06	0.0567	HLA-DMA,CD80,MAPK1,SYK,HLA-DRA,HLA-DQA1,HLA-DRB1,CD86,HLA-DQB1,NFKB1,HLA-DRB5
Amyotrophic Lateral Sclerosis Signaling	Genotator pre-GWAS genes	5.76	1.7378e-06	0.139	TP53,NOS1,SOD1,GDNF,GPX1,RAC1,VEGFB,BAX,CACNA1A,XIAP,BCL2,BCL2L1,IGF1,CASP1,SLC1A2,ATM
IL-17A Signaling in Fibroblasts	Genotator pre-GWAS genes	5.78	1.65959e-06	0.25	RELA,FOS,JUN,NFKBIA,CCL2,CCL7,MAPK1,IL6,NFKB1,IL17A
Nur77 Signaling in T Lymphocytes	Genotator pre-GWAS genes	5.93	1.1749e-06	0.203	HLA-DMA,CD28,TRB@,CD80,HLA-DRA,HLA-DQA1,HLA-DRB1,CD86,HLA-DMB,HLA-DQB1,HLA-DRB5,BCL2
CTLA4 Signaling in Cytotoxic T Lymphocytes	GWAS genes	6.06	8.70964e-07	0.0938	HLA-DMA,CD80,SYK,HLA-DRA,HLA-DQA1,HLA-DRB1,CD86,HLA-DQB1,HLA-DRB5
Chemokine Signaling	Genotator pre-GWAS genes	6.13	7.4131e-07	0.194	CCR3,CCR5,MAPK1,CXCL12,PLCG1,CCL5,CCL11,FOS,JUN,CCL13,CCL4,CCL7,CCL2,PRKCA
p38 MAPK Signaling	Genotator pre-GWAS genes	6.13	7.4131e-07	0.155	TP53,IL1A,TNFRSF1A,IL1R1,FAS,PLA2G4A,IL18,DUSP1,IL1RN,TGFB1,TGFB2,IL1B,STAT1,TNFRSF1B,IL1RAP,TNF,FASLG,HSPB1
Toll-like Receptor Signaling	Genotator pre-GWAS genes	6.13	7.4131e-07	0.218	TLR2,TLR4,RELA,FOS,JUN,NFKBIA,MAPK1,MYD88,CD14,TLR3,NFKB1,TLR9
Regulation of IL-2 Expression in Activated and Anergic T Lymphocytes	Genotator pre-GWAS genes	6.14	7.24436e-07	0.17	RELA,TRB@,MAPK1,RAC1,PLCG1,NFKB1,CD28,FOS,JUN,NFKBIA,CD80,TGFB1,IL2,ZAP70,TGFB2
Role of JAK2 in Hormone-like Cytokine Signaling	Genotator pre-GWAS genes	6.16	6.91831e-07	0.294	EPO,SOCS1,SOCS3,PTPN6,JAK1,PRL,TYK2,JAK2,PRLR,STAT1
Erythropoietin Signaling	Genotator pre-GWAS genes	6.19	6.45654e-07	0.179	EPO,SOCS1,SOCS3,RELA,PTPN6,MAPK1,PLCG1,JAK2,NFKB1,FOS,NFKBIA,JUN,ATM,PRKCA
CCR5 Signaling in Macrophages	Genotator pre-GWAS genes	6.27	5.37032e-07	0.159	TRB@,CCR5,MAPK1,CD4,PLCG1,CCL5,CCL3,FAS,FOS,JUN,GNB3,CCL4,FASLG,PRKCA
Renin-Angiotensin Signaling	Genotator pre-GWAS genes	6.35	4.46684e-07	0.144	RELA,PTPN6,MAPK1,RAC1,PLCG1,JAK2,CCL5,NFKB1,FOS,JUN,CCL2,STAT1,TNF,ACE,PRKAR1A,ATM,PRKCA,AGT
MIF-mediated Glucocorticoid Regulation	Genotator pre-GWAS genes	6.44	3.63078e-07	0.238	TLR4,PLA2G4A,RELA,MIF,NFKBIA,MAPK1,CD14,PTGS2,NFKB1,NR3C1
Prolactin Signaling	Genotator pre-GWAS genes	6.51	3.0903e-07	0.188	SOCS1,SOCS3,MAPK1,PRL,PLCG1,JAK2,NR3C1,IRF1,FOS,JUN,CSN2,PRLR,STAT1,ATM,PRKCA
IL-17A Signaling in Airway Cells	Genotator pre-GWAS genes	6.52	3.01995e-07	0.194	RELA,JAK1,MAPK1,TYK2,CXCL1,CCL20,JAK2,IL6,NFKB1,CCL11,PTEN,IL17A,NFKBIA,ATM
iCOS-iCOSL Signaling in T Helper Cells	GWAS genes	6.7	1.99526e-07	0.084	HLA-DMA,CD80,CD40,HLA-DRA,HLA-DQA1,HLA-DRB1,IL2RA,HLA-DQB1,NFKB1,HLA-DRB5
Nur77 Signaling in T Lymphocytes	GWAS genes	6.8	1.58489e-07	0.136	HLA-DMA,CD80,HLA-DRA,HLA-DQA1,HLA-DRB1,CD86,HLA-DQB1,HLA-DRB5
IL-15 Production	Genotator pre-GWAS genes	6.93	1.1749e-07	0.323	RELA,JAK1,IL15,TYK2,IFNB1,JAK2,IL6,STAT1,NFKB1,IRF1
Growth Hormone Signaling	Genotator pre-GWAS genes	6.94	1.14815e-07	0.2	SOCS1,SOCS3,PTPN6,MAPK1,PLCG1,JAK2,FOS,IGF2,IGF1,IGF1R,IGFBP3,STAT1,A2M,ATM,PRKCA
JAK/Stat Signaling	Genotator pre-GWAS genes	7.02	9.54993e-08	0.214	STAT4,FOS,BCL2L1,SOCS3,SOCS1,STAT6,PTPN6,JAK1,MAPK1,TYK2,STAT2,JAK2,IL6,STAT1,ATM
Role of PKR in Interferon Induction and Antiviral Response	Genotator pre-GWAS genes	7.13	7.4131e-08	0.267	TP53,RELA,IFNG,NFKBIA,TNFRSF1A,IFNB1,TLR3,STAT1,NFKB1,FCGR1A,TNF,IRF1
Role of JAK family kinases in IL-6-type Cytokine Signaling	Genotator pre-GWAS genes	7.29	5.12861e-08	0.37	SOCS1,SOCS3,JAK1,MAPK1,IL6R,TYK2,OSM,JAK2,IL6,STAT1
Leukocyte Extravasation Signaling	Genotator pre-GWAS genes	7.37	4.2658e-08	0.129	TIMP3,CLDN11,ICAM1,MMP3,MAPK1,MMP14,RAC1,CXCL12,PLCG1,MMP2,ITGAL,SELPLG,ITGB2,NCF1,CLDN5,CLDN12,ICAM3,TIMP1,CD44,PECAM1,MMP12,MMP9,ATM,PRKCA,ITGA4
Role of IL-17A in Arthritis	Genotator pre-GWAS genes	7.4	3.98107e-08	0.222	IL8,RELA,MAPK1,CXCL1,CCL20,CCL5,NFKB1,IL17A,NFKBIA,CCL2,CCL7,PTGS2,NOS2,ATM
Cdc42 Signaling	Genotator pre-GWAS genes	7.42	3.80189e-08	0.144	HLA-DMA,TRB@,MAPK1,HLA-A,HLA-DQA1,HLA-DRB1,HLA-DMB,HLA-DQB1,HLA-G,FOS,HLA-DRB4,JUN,HLA-C,HLA-E,HLA-DRB3,HLA-DRA,HLA-B,HLA-DQA2,HLA-DPB1,HLA-DRB5,ITGA4
IL-15 Signaling	Genotator pre-GWAS genes	7.58	2.63027e-08	0.224	STAT6,RELA,JAK1,MAPK1,TYK2,IL15,PLCG1,JAK2,NFKB1,IL2RB,IL17A,BCL2,BCL2L1,ATM,IL4
Primary Immunodeficiency Signaling	Genotator pre-GWAS genes	7.61	2.45471e-08	0.236	CD40LG,CD4,CIITA,TAP1,TNFRSF13C,IL7R,PTPRC,ICOS,CD40,ZAP70,ADA,TNFRSF13B,TAP2
Role of IL-17F in Allergic Inflammatory Airway Diseases	Genotator pre-GWAS genes	7.88	1.31826e-08	0.289	CXCL10,RELA,IL8,CCL4,CCL7,CCL2,IGF1,MAPK1,CXCL1,IL1B,IL6,NFKB1,IL11
Death Receptor Signaling	Genotator pre-GWAS genes	7.89	1.28825e-08	0.238	RELA,TNFRSF1A,TNFSF10,NFKB1,XIAP,FAS,BCL2,NFKBIA,TNFSF12,CFLAR,TNFRSF1B,TNF,FASLG,CASP10,HSPB1
Neuroprotective Role of THOP1 in Alzheimer's Disease	Genotator pre-GWAS genes	8.16	6.91831e-09	0.241	IFNG,HLA-A,TAC1,APP,HLA-G,HLA-E,HLA-C,HLA-B,SST,MMP9,ACE,PRKAR1A,AGT
IL-8 Signaling	Genotator pre-GWAS genes	8.34	4.57088e-09	0.133	RELA,ICAM1,MAPK1,CXCL1,VEGFB,EGF,NFKB1,BCL2,HMOX1,JUN,GNB3,CXCR2,IL9,ATM,PRKCA,CR2,IL8,RAC1,MPO,MMP2,BAX,PLD1,FOS,BCL2L1,ITGB2,PTGS2,MMP9
Aryl Hydrocarbon Receptor Signaling	Genotator pre-GWAS genes	8.35	4.46684e-09	0.148	TP53,RELA,GSTM1,IL1A,MAPK1,TYR,CDK6,IL6,BAX,NFKB1,FAS,GSTT1,FOS,JUN,TGFB1,TGFB2,IL1B,TNF,ESR1,GSTP1,FASLG,ATM,HSPB1
CTLA4 Signaling in Cytotoxic T Lymphocytes	Genotator pre-GWAS genes	8.46	3.46737e-09	0.198	HLA-DMA,PTPN6,TRB@,CD4,HLA-DQA1,PLCG1,HLA-DRB1,HLA-DMB,HLA-DQB1,JAK2,CTLA4,CD28,CD80,HLA-DRA,ZAP70,CD86,HLA-DRB5,PTPN22,ATM
MIF Regulation of Innate Immunity	Genotator pre-GWAS genes	8.46	3.46737e-09	0.26	TP53,RELA,MIF,MAPK1,NFKB1,TLR4,PLA2G4A,FOS,JUN,NFKBIA,CD14,PTGS2,NOS2
MSP-RON Signaling Pathway	Genotator pre-GWAS genes	8.48	3.31131e-09	0.28	TLR2,TLR4,ITGB2,IFNG,IL3,IL12A,CCL2,IL3RA,IL12B,JAK2,NOS2,CCR2,TNF,ATM
CD28 Signaling in T Helper Cells	GWAS genes	8.58	2.63027e-09	0.093	HLA-DMA,CD80,SYK,HLA-DRA,HLA-DQA1,HLA-DRB1,CD86,MALT1,HLA-DQB1,NFKB1,CARD11,HLA-DRB5
Activation of IRF by Cytosolic Pattern Recognition Receptors	Genotator pre-GWAS genes	8.6	2.51189e-09	0.232	RELA,IL10,IFNB1,IL6,NFKB1,IFNA17,IRF7,NFKBIA,JUN,CD40,LTA,IFNA2,STAT2,STAT1,TNF,IFNAR1
Role of JAK1 and JAK3 in γc Cytokine Signaling	Genotator pre-GWAS genes	8.6	2.51189e-09	0.246	IL21,STAT6,SOCS1,SOCS3,IL4R,JAK1,MAPK1,IL15,JAK2,IL2RB,IL7R,IL2,IL9,STAT1,ATM,IL4
Apoptosis Signaling	Genotator pre-GWAS genes	8.69	2.04174e-09	0.202	TP53,RELA,MAPK1,TNFRSF1A,PLCG1,BAX,NFKB1,BAK1,XIAP,FAS,PARP1,BCL2,BCL2L1,NFKBIA,TNFRSF1B,TNF,FASLG,PRKCA,CASP10
Induction of Apoptosis by HIV1	Genotator pre-GWAS genes	8.69	2.04174e-09	0.25	TP53,RELA,TNFRSF1A,BAX,NFKB1,BAK1,XIAP,FAS,BCL2,BCL2L1,NFKBIA,NGFR,TNFRSF1B,TNF,FASLG,TNFRSF11B
Pancreatic Adenocarcinoma Signaling	Genotator pre-GWAS genes	8.75	1.77828e-09	0.176	TP53,RELA,JAK1,MAPK1,TYK2,RAC1,EGF,VEGFB,JAK2,NFKB1,PLD1,BCL2,BCL2L1,HMOX1,TGFB1,TGFB2,PTGS2,STAT1,NOTCH1,MMP9,ATM
IL-4 Signaling	Genotator pre-GWAS genes	9.15	7.07946e-10	0.231	HLA-DMA,STAT6,SOCS1,PTPN6,IL4R,JAK1,IRF4,TYK2,HLA-DQA1,HLA-DRB1,HLA-DMB,JAK2,HLA-DQB1,NR3C1,HLA-DRA,HLA-DRB5,ATM,IL4
PPAR Signaling	Genotator pre-GWAS genes	9.18	6.60693e-10	0.198	RELA,IL1A,MAPK1,TNFRSF1A,IL1R1,NFKB1,FOS,IL18,NFKBIA,JUN,IL1RN,NGFR,INS,PDGFRA,IL1B,PTGS2,TNFRSF1B,IL1RAP,TNF,TNFRSF11B
B Cell Development	Genotator pre-GWAS genes	9.28	5.24807e-10	0.414	IL7R,PTPRC,HLA-DMA,CD80,CD40,HLA-DRA,HLA-DQA1,HLA-DRB1,CD86,HLA-DMB,HLA-DQB1,HLA-DRB5
Role of NFAT in Regulation of the Immune Response	Genotator pre-GWAS genes	9.29	5.12861e-10	0.139	FCGR3B,RELA,MAPK1,CD4,HLA-DQA1,HLA-DRB1,HLA-DMB,HLA-DQB1,NFKB1,FCGR2B,FCGR1A,CD28,JUN,GNB3,NFKBIA,HLA-DRA,FCGR3A,ATM,HLA-DMA,TRB@,FCGR2A,PLCG1,FOS,CD80,ZAP70,CD86,HLA-DRB5
Complement System	Genotator pre-GWAS genes	9.46	3.46737e-10	0.382	C1R,CD55,CR1,CD59,MBL2,MASP2,C3,C9,C4B (includes others),CFH,C6,CD46,CR2
Pathogenesis of Multiple Sclerosis	Genotator pre-GWAS genes	9.59	2.5704e-10	0.889	CXCL10,CCR1,CCR5,CCL4,CXCR3,CCL5,CCL3,CXCL11
Hepatic Cholestasis	Genotator pre-GWAS genes	9.63	2.34423e-10	0.146	RELA,IL1A,IL6,NFKB1,NFKBIA,JUN,NGFR,INS,TNFRSF1B,IL1RAP,PRKCA,TNFRSF11B,IL8,IFNG,MYD88,TNFRSF1A,IL1R1,TLR4,IL18,IL1RN,CD14,IL1B,TNF,ESR1,PRKAR1A
PKCθ Signaling in T Lymphocytes	GWAS genes	9.68	2.0893e-10	0.0956	HLA-DMA,MAP3K14,CD80,MAPK1,HLA-DRA,HLA-DQA1,CD86,HLA-DRB1,HLA-DQB1,MALT1,NFKB1,CARD11,HLA-DRB5
PKCθ Signaling in T Lymphocytes	Genotator pre-GWAS genes	9.7	1.99526e-10	0.169	HLA-DMA,RELA,TRB@,MAPK1,CD4,RAC1,HLA-DQA1,PLCG1,HLA-DRB1,HLA-DMB,HLA-DQB1,NFKB1,FOS,CD28,JUN,NFKBIA,CD80,IL2,HLA-DRA,ZAP70,CD86,HLA-DRB5,ATM
IL-17 Signaling	Genotator pre-GWAS genes	11	1e-11	0.27	IL8,RELA,JAK1,MAPK1,MMP3,CXCL1,IL6,JAK2,CCL11,NFKB1,IL17A,CXCL10,JUN,CCL2,TIMP1,CRP,PTGS2,NOS2,ATM,CXCL11
Hematopoiesis from Pluripotent Stem Cells	Genotator pre-GWAS genes	11.1	7.94328e-12	0.291	EPO,IL8,IL3,TRB@,IL1A,LIF,IL12A,IL10,CD4,IL6,KITLG,IL12B,IL2,IL9,IL4,IL11
IL-17A Signaling in Gastric Cells	Genotator pre-GWAS genes	11.1	7.94328e-12	0.52	IL8,RELA,MAPK1,CXCL1,CCL20,CCL5,NFKB1,IL17A,CXCL10,FOS,JUN,TNF,CXCL11
HMGB1 Signaling	Genotator pre-GWAS genes	11.5	3.16228e-12	0.232	IFNG,RELA,IL8,IL1A,SELE,ICAM1,MAPK1,TNFRSF1A,IFNGR2,RAC1,IFNGR1,IL1R1,NFKB1,TLR4,FOS,JUN,CCL2,NGFR,SERPINE1,TNFRSF1B,TNF,ATM,TNFRSF11B
CD28 Signaling in T Helper Cells	Genotator pre-GWAS genes	11.6	2.51189e-12	0.194	HLA-DMA,RELA,PTPN6,TRB@,CD4,RAC1,HLA-DQA1,PLCG1,HLA-DRB1,HLA-DMB,HLA-DQB1,NFKB1,CTLA4,PTPRC,FOS,CD28,JUN,NFKBIA,CD80,IL2,ZAP70,HLA-DRA,CD86,HLA-DRB5,ATM
iCOS-iCOSL Signaling in T Helper Cells	Genotator pre-GWAS genes	12.6	2.51189e-13	0.21	HLA-DMA,RELA,TRB@,CD40LG,CD4,RAC1,HLA-DQA1,PLCG1,HLA-DRB1,HLA-DMB,HLA-DQB1,NFKB1,IL2RB,PTEN,PTPRC,ICOS,CD28,NFKBIA,CD40,CD80,IL2,ZAP70,HLA-DRA,HLA-DRB5,ATM
Cdc42 Signaling	GWAS genes	12.8	1.58489e-13	0.11	HLA-DMA,MAPK1,HLA-A,HLA-DQA1,HLA-DRB1,HLA-DQB1,HLA-G,DIAPH1,HLA-DRB4,HLA-C,HLA-DRA,HLA-B,HLA-DQA2,HLA-F,HLA-DPB1,HLA-DRB5
Altered T Cell and B Cell Signaling in Rheumatoid Arthritis	GWAS genes	13	1e-13	0.161	HLA-DMA,MAP3K14,IL12A,HLA-DQA1,HLA-DRB1,HLA-DQB1,IL6,NFKB1,CD80,CD40,IL12B,HLA-DRA,CD86,HLA-DRB5
iNOS Signaling	Genotator pre-GWAS genes	13.6	2.51189e-14	0.353	IFNG,RELA,JAK1,MAPK1,MYD88,TYK2,IFNGR2,IFNGR1,JAK2,NFKB1,IRF1,TLR4,FOS,JUN,NFKBIA,CD14,NOS2,STAT1
Colorectal Cancer Metastasis Signaling	Genotator pre-GWAS genes	13.7	1.99526e-14	0.155	RELA,JAK1,MMP3,ADRBK1,MAPK1,MMP14,VEGFB,EGF,JAK2,IL6,NFKB1,TLR9,JUN,GNB3,ARRB1,TGFB1,TGFB2,TLR3,NOS2,MMP12,STAT1,ATM,TP53,IFNG,TNFRSF1A,IL6R,TYK2,RAC1,MMP2,IFNGR1,BAX,TLR2,TLR4,BCL2L1,FOS,PTGS2,TNF,MMP9,PRKAR1A
IL-6 Signaling	Genotator pre-GWAS genes	13.8	1.58489e-14	0.226	RELA,SOCS3,SOCS1,IL1A,MAPK1,JAK2,IL6,NFKB1,JUN,NFKBIA,NGFR,TNFRSF1B,IL1RAP,ATM,TNFRSF11B,IL8,TNFRSF1A,IL6R,IL1R1,FOS,IL18,IL1RN,CRP,CD14,IL1B,A2M,TNF,HSPB1
Role of Osteoblasts, Osteoclasts and Chondrocytes in Rheumatoid Arthritis	Genotator pre-GWAS genes	14	1e-14	0.161	RELA,IL1A,ADAM17,BMP4,MMP3,MAPK1,MMP14,IL6,NFKB1,BCL2,IL18R1,NFKBIA,JUN,IGF1,TGFB1,NGFR,TNFRSF1B,IL1RAP,ADAMTS4,TNFRSF11B,IL4,ATM,IFNG,TNFSF11,SPP1,IL10,TNFRSF1A,IL1R1,GSN,BMP5,XIAP,IL17A,FOS,IL18,IL1RN,IL1B,TNF,IL11
Communication between Innate and Adaptive Immune Cells	GWAS genes	14.4	3.98107e-15	0.152	IL12A,HLA-A,HLA-DRB1,IL6,HLA-G,HLA-DRB4,CD40,CD80,HLA-C,IL12B,HLA-DRA,HLA-B,CD86,HLA-F,HLA-DRB5
Role of JAK1, JAK2 and TYK2 in Interferon Signaling	Genotator pre-GWAS genes	14.4	3.98107e-15	0.556	IFNG,SOCS1,RELA,PTPN6,JAK1,TYK2,IFNGR2,IFNB1,IFNGR1,JAK2,IFNAR2,NFKB1,STAT2,STAT1,IFNAR1
B Cell Development	GWAS genes	14.5	3.16228e-15	0.379	IL7R,HLA-DMA,CD80,CD40,HLA-DRA,HLA-DQA1,HLA-DRB1,CD86,HLA-DQB1,IL7,HLA-DRB5
Role of Pattern Recognition Receptors in Recognition of Bacteria and Viruses	Genotator pre-GWAS genes	14.7	1.99526e-15	0.257	RELA,IL12A,MAPK1,IFNB1,IL6,CCL5,NFKB1,TLR9,MBL2,IL2,CASP1,TLR3,RIPK2,ATM,PRKCA,OAS1,C3,IL10,MYD88,TLR2,TLR4,NOD2,IRF7,IL12B,IL1B,TNF
NF-κB Signaling	Genotator pre-GWAS genes	15.6	2.51189e-16	0.205	RELA,IL1A,CD40LG,BMP4,EGF,NFKB1,NGF,TLR9,TNFRSF17,NFKBIA,NGFR,INS,IGF1R,PDGFRA,TLR3,TNFRSF1B,TNFSF13B,ATM,TNFRSF11B,TNFSF11,TRB@,TNFRSF1A,MYD88,FGFR2,IL1R1,TLR2,TLR4,IL18,NTRK2,CD40,IL1RN,LTA,ZAP70,IL1B,TNF
Cytotoxic T Lymphocyte-mediated Apoptosis of Target Cells	Genotator pre-GWAS genes	16.1	7.94328e-17	0.396	HLA-DMA,TRB@,HLA-A,HLA-DQA1,HLA-DRB1,HLA-DMB,HLA-DQB1,FAS,BCL2,HLA-G,HLA-DRB4,HLA-C,HLA-E,HLA-DRB3,HLA-DRA,HLA-B,HLA-DQA2,HLA-DPB1,HLA-DRB5,FASLG,GZMB
Cytotoxic T Lymphocyte-mediated Apoptosis of Target Cells	GWAS genes	16.3	5.01187e-17	0.264	HLA-G,HLA-DMA,HLA-DRB4,HLA-C,HLA-A,HLA-DRA,HLA-B,HLA-DQA1,HLA-DRB1,HLA-DQB1,HLA-DQA2,HLA-F,HLA-DPB1,HLA-DRB5
Differential Regulation of Cytokine Production in Intestinal Epithelial Cells by IL-17A and IL-17F	Genotator pre-GWAS genes	16.5	3.16228e-17	0.696	IFNG,IL3,IL1A,IL12A,IL10,CXCL1,CCL5,IL13,CCL3,IL17A,CCL4,CCL2,IL12B,IL9,IL1B,TNF
Production of Nitric Oxide and Reactive Oxygen Species in Macrophages	Genotator pre-GWAS genes	16.7	1.99526e-17	0.181	APOE,RELA,JAK1,APOB,MAPK1,APOC2,JAK2,NFKB1,PON1,JUN,NFKBIA,NGFR,S100A8,NOS2,STAT1,TNFRSF1B,PRKCA,IL4,TNFRSF11B,ATM,IFNG,PTPN6,TNFRSF1A,TYK2,IFNGR2,RAC1,MPO,PLCG1,IFNGR1,IRF1,TLR2,APOC1,TLR4,FOS,NCF1,ALB,TNF,APOD
Graft-versus-Host Disease Signaling	GWAS genes	16.9	1.25893e-17	0.292	HLA-G,HLA-DMA,CD80,HLA-C,HLA-A,HLA-DRA,HLA-B,HLA-DQA1,CD86,HLA-DRB1,IL6,HLA-DQB1,HLA-F,HLA-DRB5
Autoimmune Thyroid Disease Signaling	GWAS genes	17.3	5.01187e-18	0.255	HLA-G,HLA-DMA,CD40,CD80,HLA-C,HLA-A,HLA-DRA,HLA-B,HLA-DQA1,CD86,HLA-DRB1,HLA-DQB1,HLA-F,HLA-DRB5
OX40 Signaling Pathway	GWAS genes	17.3	5.01187e-18	0.238	HLA-DMA,HLA-A,HLA-DQA1,HLA-DRB1,HLA-DQB1,NFKB1,HLA-G,HLA-DRB4,HLA-C,HLA-DRA,HLA-B,HLA-DQA2,HLA-F,HLA-DPB1,HLA-DRB5
Differential Regulation of Cytokine Production in Macrophages and T Helper Cells by IL-17A and IL-17F	Genotator pre-GWAS genes	17.5	3.16228e-18	0.833	IL3,IL12A,IL10,CXCL1,IL6,CCL5,CCL3,IL13,IL17A,CCL4,CCL2,IL12B,IL9,IL1B,TNF
Type I Diabetes Mellitus Signaling	GWAS genes	17.9	1.25893e-18	0.161	HLA-DMA,MAP3K14,IL12A,MAPK1,TNFRSF1A,HLA-A,HLA-DQA1,HLA-DRB1,HLA-DQB1,NFKB1,HLA-G,CD80,HLA-C,IL12B,HLA-DRA,HLA-B,CD86,HLA-F,HLA-DRB5
Antigen Presentation Pathway	GWAS genes	18.1	7.94328e-19	0.35	HLA-G,HLA-DMA,HLA-DRB4,HLA-C,HLA-A,HLA-DRA,HLA-B,CIITA,HLA-DQA1,HLA-DRB1,HLA-DQA2,HLA-F,HLA-DPB1,HLA-DRB5
Crosstalk between Dendritic Cells and Natural Killer Cells	GWAS genes	18.1	7.94328e-19	0.191	IL12A,HLA-A,HLA-DRB1,IL6,NFKB1,HLA-G,HLA-DRB4,CD40,CD80,HLA-C,IL12B,ICAM3,HLA-DRA,HLA-B,CD226,CD86,HLA-F,HLA-DRB5
IL-10 Signaling	Genotator pre-GWAS genes	18.2	6.30957e-19	0.333	RELA,SOCS3,IL1A,CCR5,JAK1,MAPK1,IL6,NFKB1,FCGR2B,HMOX1,NFKBIA,JUN,IL1RAP,CCR1,IL4R,FCGR2A,IL10,TYK2,IL1R1,FOS,IL18,IL1RN,IL10RA,IL1B,CD14,TNF
T Helper Cell Differentiation	GWAS genes	18.4	3.98107e-19	0.243	HLA-DMA,IL12A,TNFRSF1A,IL12RB1,HLA-DQA1,HLA-DRB1,IL6,STAT3,HLA-DQB1,CD40,CD80,IL12B,HLA-DRA,CD86,IL2RA,CXCR5,HLA-DRB5
Systemic Lupus Erythematosus Signaling	Genotator pre-GWAS genes	18.5	3.16228e-19	0.168	FCGR3B,IL1A,CD40LG,MAPK1,HLA-A,C9,IL6,FCGR2B,FCGR1A,TLR9,HLA-G,PTPRC,CD28,IFNA17,JUN,IL2,HLA-B,FCGR3A,TNFSF13B,ATM,PTPN6,TRB@,IL10,FCGR2A,IL6R,PLCG1,TNFRSF13C,FOS,IL18,CD80,CD40,IL1RN,HLA-C,HLA-E,IFNA2,CD86,IL1B,C6,TNF
Acute Phase Response Signaling	Genotator pre-GWAS genes	18.7	1.99526e-19	0.219	SOCS3,SOCS1,RELA,IL1A,MAPK1,C9,JAK2,IL6,NFKB1,NR3C1,F2,C1R,HMOX1,NFKBIA,JUN,SOD2,MBL2,NGFR,OSM,SERPINE1,TNFRSF1B,IL1RAP,TNFRSF11B,AGT,C3,MYD88,TNFRSF1A,IL6R,VWF,IL1R1,FOS,IL18,ALB,IL1RN,CRP,C4B (includes others),IL1B,TNF,A2M
Dendritic Cell Maturation	GWAS genes	18.8	1.58489e-19	0.116	HLA-DMA,MAP3K14,IL12A,MAPK1,TNFRSF1A,HLA-A,HLA-DQA1,CD58,HLA-DRB1,IL6,PLCL2,HLA-DQB1,NFKB1,HLA-DRB4,CD80,CD40,HLA-C,IL12B,HLA-DRA,HLA-B,CD86,IRF8,HLA-DRB5
Role of Cytokines in Mediating Communication between Immune Cells	Genotator pre-GWAS genes	19	1e-19	0.462	IL21,IFNG,IL8,IL1A,IL3,IL12A,IL10,IL15,IFNB1,IL27,IL6,IL13,IL17A,IFNA17,IL18,IL1RN,IL2,IL12B,TGFB1,IFNA2,IL1B,IL23A,TNF,IL4
Antigen Presentation Pathway	Genotator pre-GWAS genes	19.4	3.98107e-20	0.525	HLA-DMA,IFNG,PSMB9,HLA-A,HLA-DQA1,CIITA,HLA-DRB1,HLA-DMB,PSMB8,TAP1,HLA-G,HLA-DRB4,HLA-C,HLA-E,HLA-DRB3,HLA-DRA,HLA-B,HLA-DQA2,HLA-DPB1,TAP2,HLA-DRB5
Interferon Signaling	Genotator pre-GWAS genes	20.1	7.94328e-21	0.583	IFNG,RELA,SOCS1,OAS1,JAK1,TYK2,IFNB1,IFNGR2,MX1,IFNGR1,PSMB8,JAK2,BAX,IFNAR2,TAP1,BAK1,IRF1,BCL2,STAT2,STAT1,IFNAR1
Role of Hypercytokinemia/hyperchemokinemia in the Pathogenesis of Influenza	Genotator pre-GWAS genes	20.7	1.99526e-21	0.561	CCR1,IFNG,IL8,CCR5,IL1A,IL12A,IL15,IFNB1,IL6,CCL5,CCL3,IL17A,CXCL10,IFNA17,IL18,CCL4,CCL2,IL12B,IL1RN,IL9,IFNA2,IL1B,TNF
Allograft Rejection Signaling	GWAS genes	21.1	7.94328e-22	0.283	HLA-DMA,HLA-A,HLA-DQA1,HLA-DRB1,HLA-DQB1,HLA-G,HLA-DRB4,CD40,CD80,HLA-C,HLA-DRA,HLA-B,CD86,HLA-DQA2,HLA-F,HLA-DPB1,HLA-DRB5
Glucocorticoid Receptor Signaling	Genotator pre-GWAS genes	21.3	5.01187e-22	0.175	JAK1,MAPK1,HSPA1A/HSPA1B,POMC,IL6,FCGR1A,TGFB1,SERPINE1,ATM,IL8,SELE,RAC1,BCL2L1,IL1RN,DUSP1,TNF,ESR1,RELA,ICAM1,PRL,CCL5,JAK2,NFKB1,CCL3,NR3C1,HSPA1L,BCL2,JUN,CCL13,NFKBIA,CCL2,IL2,VIPR1,TGFB2,STAT1,NOS2,AGT,IL4,ADRB2,IFNG,TRB@,IL3,IL10,IL13,CCL11,FOS,SCGB1A1,CSN2,IL1B,PTGS2,A2M
OX40 Signaling Pathway	Genotator pre-GWAS genes	21.4	3.98107e-22	0.413	HLA-DMA,RELA,TRB@,TNFRSF4,HLA-A,CD4,HLA-DQA1,HLA-DRB1,HLA-DMB,HLA-DQB1,NFKB1,BCL2,HLA-G,BCL2L1,HLA-DRB4,JUN,NFKBIA,HLA-C,HLA-E,IL2,HLA-DRB3,HLA-DRA,HLA-B,HLA-DQA2,HLA-DPB1,HLA-DRB5
LXR/RXR Activation	Genotator pre-GWAS genes	22	1e-22	0.272	APOE,RELA,IL1A,APOB,C9,APOC2,IL6,NFKB1,PON1,CCL2,NGFR,S100A8,TLR3,NOS2,TNFRSF1B,GC,IL1RAP,TNFRSF11B,AGT,C3,TNFRSF1A,CD36,IL1R1,APOC1,TLR4,IL18,ALB,CCL7,IL1RN,C4B (includes others),CD14,IL1B,PTGS2,PLTP,TNF,MMP9,APOD
TREM1 Signaling	Genotator pre-GWAS genes	22	1e-22	0.403	RELA,ICAM1,MAPK1,CD83,IL6,JAK2,NFKB1,FCGR2B,CCL3,TLR9,CCL2,CASP1,TLR3,IL8,IL10,MYD88,PLCG1,MPO,TLR2,TLR4,NOD2,IL18,CCL7,CD40,CD86,IL1B,TNF
Autoimmune Thyroid Disease Signaling	Genotator pre-GWAS genes	22.1	7.94328e-23	0.436	HLA-DMA,CD40LG,TRB@,IL10,HLA-A,HLA-DQA1,HLA-DRB1,HLA-DMB,HLA-DQB1,FAS,HLA-G,CD28,CD80,CD40,HLA-C,HLA-E,IL2,HLA-DRA,HLA-B,CD86,HLA-DRB5,FASLG,GZMB,IL4
Atherosclerosis Signaling	Genotator pre-GWAS genes	23.7	1.99526e-24	0.281	APOE,CCR3,RELA,IL1A,CD40LG,ICAM1,APOB,MMP3,CXCL12,APOC2,IL6,NFKB1,PON1,CCL2,TGFB1,TNFSF12,S100A8,CCR2,ITGA4,IFNG,IL8,SELE,CD36,CCL11,SELPLG,APOC1,PLA2G4A,ITGB2,IL18,ALB,SELP,CD40,IL1RN,IL1B,ALOX5,TNF,MMP9,APOD
IL-12 Signaling and Production in Macrophages	Genotator pre-GWAS genes	23.7	1.99526e-24	0.261	APOE,RELA,CD40LG,IL12A,APOB,MAPK1,IL12RB1,APOC2,NFKB1,IFNA17,PON1,JUN,TGFB1,TGFB2,S100A8,NOS2,IL23A,STAT1,PRKCA,IL4,ATM,IFNG,STAT6,MYD88,IL10,IFNGR1,IL12RB2,IRF1,STAT4,TLR2,APOC1,TLR4,FOS,IL18,ALB,CD40,IL12B,IFNA2,TNF,APOD
Role of Macrophages, Fibroblasts and Endothelial Cells in Rheumatoid Arthritis	Genotator pre-GWAS genes	23.7	1.99526e-24	0.179	SOCS1,SOCS3,MMP3,MAPK1,CXCL12,LTB,null,IL6,FCGR1A,TLR9,IL18R1,TGFB1,OSM,IL1RAP,TNFSF13B,ADAMTS4,TNFRSF11B,ATM,IL8,MIF,SELE,IL6R,RAC1,TLR2,IL18,IL1RN,TNF,RELA,IL1A,ICAM1,FGF2,VEGFB,JAK2,CCL5,NFKB1,NFKBIA,JUN,CCL2,NGFR,TLR3,TNFRSF1B,NOS2,FCGR3A,PRKCA,TNFSF11,IL10,MYD88,TNFRSF1A,IL15,PLCG1,IL1R1,IL17A,IL16,FOS,TLR4,LTA,IL1B
Graft-versus-Host Disease Signaling	Genotator pre-GWAS genes	25.6	2.51189e-26	0.562	IL1A,HLA-A,HLA-DQA1,HLA-DRB1,HLA-DMB,IL6,HLA-DQB1,FAS,HLA-G,CD28,IL2,HLA-DRA,HLA-B,FASLG,IFNG,HLA-DMA,TRB@,IL18,CD80,HLA-C,HLA-E,IL1RN,CD86,IL1B,TNF,HLA-DRB5,GZMB
Allograft Rejection Signaling	Genotator pre-GWAS genes	29.8	1.58489e-30	0.5	CD40LG,HLA-A,HLA-DQA1,HLA-DRB1,HLA-DMB,HLA-DQB1,FAS,HLA-G,CD28,IL2,HLA-DRB3,HLA-DRA,HLA-B,HLA-DPB1,FASLG,IL4,HLA-DMA,IFNG,TRB@,IL10,HLA-DRB4,CD40,CD80,HLA-C,HLA-E,CD86,HLA-DQA2,TNF,HLA-DRB5,GZMB
Type I Diabetes Mellitus Signaling	Genotator pre-GWAS genes	39.1	7.94328e-40	0.415	SOCS3,SOCS1,RELA,JAK1,IL12A,MAPK1,HLA-A,HLA-DQA1,HLA-DRB1,HLA-DMB,HLA-DQB1,JAK2,NFKB1,FAS,BCL2,HLA-G,CD28,NFKBIA,IL2,NGFR,HLA-DRA,INS,HLA-B,NOS2,STAT1,TNFRSF1B,IL1RAP,FASLG,TNFRSF11B,HLA-DMA,IFNG,TRB@,TNFRSF1A,MYD88,IFNGR2,IFNGR1,HSPD1,IL1R1,IRF1,CD80,IL12B,HLA-E,HLA-C,LTA,IL1B,CD86,TNF,HLA-DRB5,GZMB
Hepatic Fibrosis / Hepatic Stellate Cell Activation	Genotator pre-GWAS genes	40.3	5.01187e-41	0.382	CCR5,CD40LG,IL6,TGFB1,IL1RAP,FASLG,TNFRSF11B,IL8,IL4R,IL6R,FGFR2,MMP2,IFNGR1,IFNAR2,CD40,IGFBP3,IL10RA,CD14,TNF,IFNAR1,CCR7,RELA,IGFBP4,IL1A,ICAM1,FGF2,EGF,VEGFB,CXCR3,CCL5,NFKB1,FAS,BCL2,CCL2,IGF1,TIMP1,NGFR,TGFB2,PDGFRA,IGF1R,TNFRSF1B,STAT1,IL4,AGT,IFNG,IL10,TNFRSF1A,IFNGR2,BAX,IL1R1,TLR4,CCL21,IL1B,A2M,MMP9
Dendritic Cell Maturation	Genotator pre-GWAS genes	42.9	1.25893e-43	0.312	CD40LG,MAPK1,LTB,HLA-DRB1,HLA-DMB,IL6,HLA-DQB1,TREM2,FCGR1A,TLR9,HLA-DRB3,IL23A,ATM,TNFRSF11B,TLR2,IL18,HLA-DRB4,CD40,IL1RN,CD86,STAT2,TNF,IFNAR1,CCR7,FCGR3B,RELA,IL1A,ICAM1,IL12A,HLA-A,HLA-DQA1,IFNB1,CD83,JAK2,FCGR2B,NFKB1,CD1D,NFKBIA,CD1A,NGFR,HLA-DRA,HLA-B,TLR3,TNFRSF1B,STAT1,FCGR3A,HLA-DMA,TRB@,FCGR2A,MYD88,IL10,TNFRSF1A,IL15,PLCG1,STAT4,TLR4,CD80,IL12B,HLA-C,LTA,IL1B,HLA-DRB5
Communication between Innate and Adaptive Immune Cells	Genotator pre-GWAS genes	45.3	5.01187e-46	0.485	CD40LG,IL1A,IL12A,HLA-A,CD4,IFNB1,HLA-DRB1,CD83,CCL5,IL6,CCL3,TLR9,TNFRSF17,CXCL10,HLA-G,CD28,IL2,HLA-DRB3,HLA-DRA,HLA-B,TLR3,TNFSF13B,IL4,IL8,IFNG,TRB@,IL3,IL10,IL15,TNFRSF13C,TLR2,TLR4,IL18,CCL4,HLA-DRB4,CD80,CD40,HLA-C,HLA-E,IL1RN,IL12B,TNFSF13,CD86,IL1B,TNFRSF13B,TNF,HLA-DRB5,CCR7
T Helper Cell Differentiation	Genotator pre-GWAS genes	45.9	1.25893e-46	0.643	CD40LG,IL12A,IL12RB1,HLA-DQA1,FOXP3,HLA-DRB1,HLA-DMB,HLA-DQB1,IL6,IL18R1,CD28,TGFB1,IL2,NGFR,HLA-DRA,STAT1,TNFRSF1B,IL4,TNFRSF11B,IL21,HLA-DMA,IFNG,STAT6,TRB@,IL4R,IL10,TNFRSF1A,IL6R,IFNGR2,IFNGR1,IL12RB2,IL13,IL17A,STAT4,ICOS,IL18,CD80,CD40,IL12B,IL10RA,CD86,CXCR5,GATA3,TNF,HLA-DRB5
Altered T Cell and B Cell Signaling in Rheumatoid Arthritis	Genotator pre-GWAS genes	46.6	2.51189e-47	0.563	RELA,CD40LG,IL1A,IL12A,HLA-DQA1,HLA-DRB1,LTB,HLA-DMB,IL6,HLA-DQB1,NFKB1,FAS,TLR9,TNFRSF17,CD28,CXCL13,IL2,TGFB1,HLA-DRA,TLR3,IL23A,TNFSF13B,FASLG,IL4,IL21,HLA-DMA,IFNG,TNFSF11,TRB@,SPP1,IL10,IL15,TNFRSF13C,IL17A,TLR2,TLR4,IL18,CD80,CD40,IL12B,IL1RN,TNFSF13,LTA,CCL21,IL1B,CD86,TNFRSF13B,TNF,HLA-DRB5
Crosstalk between Dendritic Cells and Natural Killer Cells	Genotator pre-GWAS genes	48	1e-48	0.543	CD40LG,LTB,HLA-DRB1,IL6,TREM2,TLR9,CD28,HLA-DRB3,FASLG,IL18,HLA-DRB4,CD40,ICAM3,CD86,TNF,CCR7,PVRL2,RELA,IL12A,HLA-A,KLRD1,IFNB1,TNFSF10,CD83,NFKB1,IL2RB,FAS,HLA-G,MICB,IL2,HLA-DRA,HLA-B,TLR3,TNFRSF1B,MICA,IL4,CD209,IFNG,IL3,IL3RA,CD69,IL15,ITGAL,TLR4,CD80,HLA-C,HLA-E,IL12B,KLRC4-KLRK1/KLRK1,LTA,HLA-DRB5

## Sheet: Results
SIGNALING PATHWAY COMPARISON
gwas only	0
genotator only	135
common	80
Ingenuity Canonical Pathways	AnalysisName	-log(B-H p-value)	B-H p-value	Ratio (percentage of pathway covered by molecules)	Molecules
Protein Kinase A Signaling	Genotator pre-GWAS genes	1.301	0.0500035	0.0528	RELA,SHH,PTPN6,MAPK1,PLCG1,NFKB1,NOS3,PTEN,PTPRC,NFKBIA,GNB3,TGFB1,DUSP1,NGFR,TGFB2,PTPRZ1,PTGS2,PTPRA,PTPN22,PRKAR1A,PRKCA
GM-CSF Signaling	Genotator pre-GWAS genes	1.33	0.0467735	0.0896	RUNX1,BCL2L1,MAPK1,JAK2,STAT1,ATM
Synaptic Long Term Depression	Genotator pre-GWAS genes	1.34	0.0457088	0.0654	NOS1,PLA2G4A,IGF1,MAPK1,IGF1R,CRH,PLCG1,NOS3,NOS2,PRKCA
Antiproliferative Role of Somatostatin Receptor 2	Genotator pre-GWAS genes	1.36	0.0436516	0.0857	NOS1,PTPN6,GNB3,MAPK1,SST,ATM
G Protein Signaling Mediated by Tubby	Genotator pre-GWAS genes	1.39	0.040738	0.103	GNB3,INS,PLCG1,JAK2
Cell Cycle: G1/S Checkpoint Regulation	Genotator pre-GWAS genes	1.42	0.0380189	0.0938	NRG1,TP53,TGFB1,CDK6,TGFB2,ATM
ErbB4 Signaling	Genotator pre-GWAS genes	1.45	0.0354813	0.0938	NRG1,ADAM17,MAPK1,PLCG1,PRKCA,ATM
Insulin Receptor Signaling	Genotator pre-GWAS genes	1.47	0.0338844	0.0725	SOCS3,JAK1,ASIC2,MAPK1,INS,EIF2B5,JAK2,PTEN,ATM,PRKAR1A
Role of NANOG in Mammalian Embryonic Stem Cell Pluripotency	Genotator pre-GWAS genes	1.47	0.0338844	0.0796	TP53,JAK1,BMP4,LIF,MAPK1,TYK2,JAK2,BMP5,ATM
ERK/MAPK Signaling	Genotator pre-GWAS genes	1.49	0.0323594	0.0634	MAPK1,RAC1,PLCG1,PLA2G4A,FOS,DUSP1,STAT1,ESR1,PRKAR1A,HSPB1,ITGA4,PRKCA,ATM
Phospholipase C Signaling	Genotator pre-GWAS genes	1.49	0.0323594	0.0586	RELA,TRB@,MAPK1,FCGR2A,RAC1,PLCG1,FCGR2B,NFKB1,PLD1,HMOX1,PLA2G4A,GNB3,ZAP70,PRKCA,ITGA4
FLT3 Signaling in Hematopoietic Progenitor Cells	Genotator pre-GWAS genes	1.54	0.0288403	0.0959	STAT4,STAT6,MAPK1,FLT3,STAT2,STAT1,ATM
fMLP Signaling in Neutrophils	Genotator pre-GWAS genes	1.55	0.0281838	0.0709	RELA,NCF1,GNB3,NFKBIA,MAPK1,RAC1,NFKB1,PRKCA,ATM
NRF2-mediated Oxidative Stress Response	Genotator pre-GWAS genes	1.56	0.0275423	0.0688	GSTM1,SOD1,MAPK1,HMOX1,GSTT1,FOS,SOD2,JUN,STIP1,VCP,GSTP1,ATM,PRKCA
Antiproliferative Role of TOB in T Cell Signaling	Genotator pre-GWAS genes	1.57	0.0269153	0.154	MAPK1,IL2,TGFB1,TGFB2
FGF Signaling	Genotator pre-GWAS genes	1.57	0.0269153	0.087	PTPN6,MAPK1,FGF2,RAC1,PLCG1,FGFR2,PRKCA,ATM
Protein Ubiquitination Pathway	Genotator pre-GWAS genes	1.59	0.025704	0.0562	IFNG,PSMB9,CRYAB,HSPA1A/HSPA1B,HLA-A,HSPH1,PSMB8,HSPD1,TAP1,HSPA1L,XIAP,HLA-C,HLA-B,TAP2,HSPB1
Role of NFAT in Cardiac Hypertrophy	Genotator pre-GWAS genes	1.6	0.0251189	0.0653	LIF,MAPK1,PLCG1,IL6,GNB3,IGF1,TGFB1,IGF1R,TGFB2,PRKAR1A,IL11,PRKCA,ATM
p70S6K Signaling	Genotator pre-GWAS genes	1.63	0.0234423	0.0781	IL4R,JAK1,MAPK1,PLCG1,PLD1,F2,AGT,IL4,PRKCA,ATM
P2Y Purigenic Receptor Signaling Pathway	Genotator pre-GWAS genes	1.65	0.0223872	0.073	RELA,FOS,JUN,GNB3,MAPK1,PLCG1,NFKB1,PRKCA,ATM,PRKAR1A
cAMP-mediated signaling	Genotator pre-GWAS genes	1.69	0.0204174	0.0688	RGS2,ADRBK1,MAPK1,VIPR2,CNR1,CCR4,MC1R,VIPR1,DUSP1,CXCR2,CNR2,ADORA1,DRD3,PRKAR1A,ADRB2
Non-Small Cell Lung Cancer Signaling	Genotator pre-GWAS genes	1.71	0.0194984	0.0886	TP53,MAPK1,CDK6,PLCG1,EGF,PRKCA,ATM
PXR/RXR Activation	Genotator pre-GWAS genes	1.78	0.0165959	0.0843	GSTM1,RELA,INS,IL6,TNF,NR3C1,PRKAR1A
Human Embryonic Stem Cell Pluripotency	Genotator pre-GWAS genes	1.84	0.0144544	0.0738	BMP4,NTRK2,BDNF,FGF2,TGFB1,PDGFRA,TGFB2,FGFR2,NGF,BMP5,ATM
Chronic Myeloid Leukemia Signaling	Genotator pre-GWAS genes	1.85	0.0141254	0.0874	TP53,BCL2L1,RELA,MAPK1,TGFB1,CDK6,TGFB2,NFKB1,ATM
Hypoxia Signaling in the Cardiovascular System	Genotator pre-GWAS genes	1.85	0.0141254	0.109	EPO,TP53,JUN,NFKBIA,NOS3,PTEN,ATM
TWEAK Signaling	Genotator pre-GWAS genes	1.86	0.0138038	0.132	RELA,NFKBIA,TNFSF12,NFKB1,XIAP
Fc Epsilon RI Signaling	Genotator pre-GWAS genes	1.91	0.0123027	0.0855	PLA2G4A,IL3,MAPK1,RAC1,PLCG1,IL13,TNF,IL4,PRKCA,ATM
VEGF Family Ligand-Receptor Interactions	Genotator pre-GWAS genes	1.95	0.0112202	0.0952	PLA2G4A,FOS,MAPK1,PLCG1,VEGFB,NOS3,PRKCA,ATM
Aldosterone Signaling in Epithelial Cells	Genotator pre-GWAS genes	1.96	0.0109648	0.0719	CRYAB,ASIC2,MAPK1,HSPA1A/HSPA1B,DUSP1,HSPH1,PLCG1,HSPD1,HSPA1L,HSPB1,PRKCA,ATM
Glioma Invasiveness Signaling	Genotator pre-GWAS genes	1.99	0.0102329	0.117	TIMP3,MAPK1,TIMP1,CD44,MMP2,MMP9,ATM
BMP signaling pathway	Genotator pre-GWAS genes	2.01	0.00977237	0.101	RELA,JUN,BMP4,MAPK1,NFKB1,BMP5,XIAP,PRKAR1A
ErbB Signaling	Genotator pre-GWAS genes	2.06	0.00870964	0.103	NRG1,FOS,JUN,MAPK1,PLCG1,EGF,ERBB3,PRKCA,ATM
Neuregulin Signaling	Genotator pre-GWAS genes	2.06	0.00870964	0.09	NRG1,ADAM17,MAPK1,PLCG1,EGF,ERBB3,PTEN,ITGA4,PRKCA
VEGF Signaling	Genotator pre-GWAS genes	2.06	0.00870964	0.0928	BCL2L1,MAPK1,EIF2B5,PLCG1,VEGFB,NOS3,PRKCA,ATM,BCL2
Rac Signaling	Genotator pre-GWAS genes	2.07	0.00851138	0.082	RELA,JUN,CYFIP2,MAPK1,CD44,RAC1,NFKB1,PLD1,ITGA4,ATM
GDNF Family Ligand-Receptor Interactions	Genotator pre-GWAS genes	2.11	0.00776247	0.11	FOS,JUN,GDNF,MAPK1,GFRA1,RAC1,PLCG1,ATM
TGF-β Signaling	Genotator pre-GWAS genes	2.11	0.00776247	0.101	FOS,JUN,BMP4,MAPK1,TGFB1,TGFB2,VDR,SERPINE1,BCL2
Agrin Interactions at Neuromuscular Junction	Genotator pre-GWAS genes	2.14	0.00724436	0.118	NRG1,ITGB2,JUN,MAPK1,RAC1,ERBB3,ITGAL,ITGA4
Cardiac Hypertrophy Signaling	Genotator pre-GWAS genes	2.16	0.00691831	0.0708	MAPK1,IL6R,PLCG1,IL6,CACNA1A,JUN,GNB3,IGF1,TGFB1,TGFB2,IGF1R,EIF2B5,ADRA1A,PRKAR1A,ATM,HSPB1,ADRB2
Relaxin Signaling	Genotator pre-GWAS genes	2.16	0.00691831	0.0764	RELA,FOS,JUN,GNB3,NFKBIA,MAPK1,NOS3,NFKB1,NOS2,MMP9,ATM,PRKAR1A
ILK Signaling	Genotator pre-GWAS genes	2.17	0.00676083	0.0798	RELA,MAPK1,TNFRSF1A,VEGFB,VIM,NFKB1,PTEN,FOS,ITGB2,JUN,PTGS2,NOS2,TNF,MMP9,ATM
Prostate Cancer Signaling	Genotator pre-GWAS genes	2.2	0.00630957	0.0938	TP53,RELA,NFKBIA,MAPK1,NFKB1,GSTP1,PTEN,ATM,BCL2
Docosahexaenoic Acid (DHA) Signaling	Genotator pre-GWAS genes	2.24	0.0057544	0.122	BCL2L1,IL1B,BAX,ATM,APP,BCL2
p53 Signaling	Genotator pre-GWAS genes	2.27	0.00537032	0.104	TP53,BCL2L1,PCNA,JUN,BAX,FAS,PTEN,ATM,BCL2,SERPINE2
Reelin Signaling in Neurons	Genotator pre-GWAS genes	2.27	0.00537032	0.11	ITGB2,APOE,CNR1,CNR2,PAFAH1B1,ITGAL,ITGA4,ATM,APP
Notch Signaling	Genotator pre-GWAS genes	2.29	0.00512861	0.146	NOTCH4,ADAM17,FURIN,MAG,JAG1,NOTCH1
Leptin Signaling in Obesity	Genotator pre-GWAS genes	2.46	0.00346737	0.11	NPY,SOCS3,MAPK1,INS,PLCG1,POMC,JAK2,ATM,PRKAR1A
Cholecystokinin/Gastrin-mediated Signaling	Genotator pre-GWAS genes	2.51	0.0030903	0.104	FOS,IL1A,IL18,JUN,MAPK1,IL1RN,IL1B,SST,PTGS2,TNF,PRKCA
Myc Mediated Apoptosis Signaling	Genotator pre-GWAS genes	2.51	0.0030903	0.133	TP53,IGF1,IGF1R,BAX,FAS,FASLG,ATM,BCL2
RANK Signaling in Osteoclasts	Genotator pre-GWAS genes	2.51	0.0030903	0.106	RELA,FOS,TNFSF11,JUN,NFKBIA,MAPK1,GSN,NFKB1,XIAP,ATM
Endothelin-1 Signaling	Genotator pre-GWAS genes	2.56	0.00275423	0.0806	NOS1,MAPK1,PLCG1,NOS3,PLD1,HMOX1,PLA2G4A,FOS,JUN,CASP1,PTGS2,NOS2,ATM,PRKCA,CASP10
Neuropathic Pain Signaling In Dorsal Horn Neurons	Genotator pre-GWAS genes	2.57	0.00269153	0.103	TACR1,FOS,KCNN4,NTRK2,MAPK1,BDNF,PLCG1,TAC1,PRKCA,ATM,PRKAR1A
Ovarian Cancer Signaling	Genotator pre-GWAS genes	2.57	0.00269153	0.0922	TP53,MAPK1,VEGFB,EGF,MMP2,PTEN,BCL2,ARRB1,CD44,PTGS2,MMP9,PRKAR1A,ATM
Macropinocytosis Signaling	Genotator pre-GWAS genes	2.66	0.00218776	0.118	ITGB2,INS,RAC1,PLCG1,CD14,EGF,NGF,PRKCA,ATM
14-3-3-mediated Signaling	Genotator pre-GWAS genes	2.7	0.00199526	0.103	FOS,JUN,MAPK1,TNFRSF1A,PLCG1,VIM,GFAP,BAX,TNF,SNCA,PRKCA,ATM
Neurotrophin/TRK Signaling	Genotator pre-GWAS genes	2.7	0.00199526	0.12	FOS,JUN,NTRK2,MAPK1,BDNF,NGFR,PLCG1,NGF,ATM
Role of Lipids/Lipid Rafts in the Pathogenesis of Influenza	Genotator pre-GWAS genes	2.77	0.00169824	0.217	IFNA17,IFNG,IFNB1,IFNA2,IFNAR1
RAR Activation	Genotator pre-GWAS genes	2.83	0.00147911	0.0865	RELA,MAPK1,IL3RA,RAC1,JAK2,NFKB1,PTEN,PARP1,FOS,JUN,DUSP1,TGFB1,IGFBP3,TGFB2,PRKAR1A,PRKCA
Axonal Guidance Signaling	Genotator pre-GWAS genes	2.85	0.00141254	0.0639	SHH,KLC1,ADAM17,BMP4,MAPK1,BDNF,CXCL12,VEGFB,EGF,NGF,GNB3,IGF1,NGFR,RTN4R,PRKCA,ITGA4,ATM,RAC1,PLCG1,L1CAM,BMP5,SEMA4D,NTRK2,MAG,LINGO1,RTN4,ADAM10,PRKAR1A
CD27 Signaling in Lymphocytes	Genotator pre-GWAS genes	2.86	0.00138038	0.143	BCL2L1,RELA,FOS,JUN,NFKBIA,CD70,CD27,NFKB1
Fcγ Receptor-mediated Phagocytosis in Macrophages and Monocytes	Genotator pre-GWAS genes	2.93	0.0011749	0.108	HMOX1,NCF1,MAPK1,FCGR2A,RAC1,PLCG1,FCGR1A,FCGR3A,PLD1,PTEN,PRKCA
Virus Entry via Endocytic Pathways	Genotator pre-GWAS genes	2.93	0.0011749	0.111	ITGB2,CD55,HLA-A,HLA-C,RAC1,HLA-B,PLCG1,ITGAL,ITGA4,PRKCA,ATM
Sertoli Cell-Sertoli Cell Junction Signaling	Genotator pre-GWAS genes	2.95	0.00112202	0.0829	NOS1,CLDN11,MAPK1,TNFRSF1A,RAC1,NOS3,PTEN,JUN,CLDN5,CLDN12,NOS2,TNF,A2M,PRKAR1A,PVRL2,ITGA4
Estrogen-Dependent Breast Cancer Signaling	Genotator pre-GWAS genes	2.98	0.00104713	0.125	RELA,FOS,JUN,IGF1,MAPK1,IGF1R,NFKB1,ESR1,ATM
HER-2 Signaling in Breast Cancer	Genotator pre-GWAS genes	2.98	0.00104713	0.125	NRG1,TP53,ITGB2,CDK6,PLCG1,EGF,ERBB3,MMP2,PRKCA,ATM
Bladder Cancer Signaling	Genotator pre-GWAS genes	3.04	0.000912011	0.124	TP53,IL8,MMP3,MAPK1,FGF2,MMP14,VEGFB,EGF,MMP2,MMP12,MMP9
FXR/RXR Activation	Genotator pre-GWAS genes	3.12	0.000758578	0.111	APOE,PON1,IL1A,IL18,APOB,IL1RN,INS,IL1B,APOC2,PLTP,TNF
Melanocyte Development and Pigmentation Signaling	Genotator pre-GWAS genes	3.12	0.000758578	0.121	KITLG,PTPN6,MC1R,MAPK1,TYR,SOX10,PLCG1,POMC,ATM,BCL2,PRKAR1A
Huntington's Disease Signaling	Genotator pre-GWAS genes	3.14	0.000724436	0.0819	TP53,MAPK1,BDNF,HSPA1A/HSPA1B,EGF,BAX,NGF,HSPA1L,BCL2L1,JUN,GNB3,IGF1,CASP1,IGF1R,DCTN1,SNCA,ATM,PRKCA,CASP10
Retinoic acid Mediated Apoptosis Signaling	Genotator pre-GWAS genes	3.24	0.00057544	0.141	IFNA17,IFNG,IFNB1,IFNA2,TNFSF10,CFLAR,IFNAR1,IRF1,PARP1
Airway Inflammation in Asthma	Genotator pre-GWAS genes	3.26	0.000549541	0.5	IL13,TNF,IL4
Tumoricidal Function of Hepatic Natural Killer Cells	Genotator pre-GWAS genes	3.26	0.000549541	0.25	ICAM1,BAX,ITGAL,FAS,FASLG,GZMB
Glioma Signaling	Genotator pre-GWAS genes	3.27	0.000537032	0.108	TP53,IGF2,IGF1,MAPK1,IGF1R,PDGFRA,CDK6,PLCG1,EGF,PTEN,PRKCA,ATM
Inhibition of Angiogenesis by TSP1	Genotator pre-GWAS genes	3.3	0.000501187	0.184	TP53,JUN,MAPK1,TGFB1,CD36,NOS3,MMP9
Ceramide Signaling	Genotator pre-GWAS genes	3.34	0.000457088	0.125	RELA,FOS,JUN,TNFRSF1A,NGFR,TNFRSF1B,NFKB1,TNF,TNFRSF11B,ATM,BCL2
Role of Tissue Factor in Cancer	Genotator pre-GWAS genes	3.34	0.000457088	0.117	TP53,IL8,MAPK1,RAC1,CXCL1,JAK2,F2,PTEN,BCL2L1,ARRB1,IL1B,ATM,PRKCA
Natural Killer Cell Signaling	Genotator pre-GWAS genes	3.38	0.000416869	0.113	FCGR3B,PTPN6,MAPK1,KLRD1,FCGR2A,RAC1,PLCG1,KLRB1,KLRC4-KLRK1/KLRK1,ZAP70,FCGR3A,ATM,PRKCA
PI3K/AKT Signaling	Genotator pre-GWAS genes	3.39	0.00040738	0.0986	TP53,RELA,JAK1,MAPK1,TYK2,JAK2,NOS3,NFKB1,PTEN,BCL2,BCL2L1,NFKBIA,PTGS2,ITGA4
PDGF Signaling	Genotator pre-GWAS genes	3.42	0.000380189	0.129	FOS,JAK1,JUN,MAPK1,TYK2,PDGFRA,PLCG1,JAK2,STAT1,PRKCA,ATM
IL-1 Signaling	Genotator pre-GWAS genes	3.43	0.000371535	0.113	RELA,FOS,IL1A,JUN,GNB3,NFKBIA,MAPK1,MYD88,IL1R1,NFKB1,IL1RAP,PRKAR1A
Airway Pathology in Chronic Obstructive Pulmonary Disease	Genotator pre-GWAS genes	3.44	0.000363078	0.444	IL8,MMP2,TNF,MMP9
G-Protein Coupled Receptor Signaling	Genotator pre-GWAS genes	3.44	0.000363078	0.0627	RELA,CCR3,CCR5,ADRBK1,MAPK1,VIPR2,CX3CR1,NFKB1,TACR1,NFKBIA,MC1R,CXCR2,VIPR1,CNR2,CCR8,IL9,DRD3,CCR2,ADORA1,CCR6,ADRB2,ATM,PRKCA,CCR1,RGS2,CNR1,CD97,CCR4,DUSP1,PTAFR,ADRA1A,CCR7,PRKAR1A
Role of RIG1-like Receptors in Antiviral Innate Immunity	Genotator pre-GWAS genes	3.45	0.000354813	0.174	IFNA17,RELA,IRF7,NFKBIA,IFNB1,IFNA2,NFKB1,CASP10
PTEN Signaling	Genotator pre-GWAS genes	3.52	0.000301995	0.104	RELA,MAPK1,RAC1,FGFR2,NFKB1,PTEN,BCL2,BCL2L1,NTRK2,NGFR,IGF1R,PDGFRA,FASLG,ITGA4
LPS-stimulated MAPK Signaling	Genotator pre-GWAS genes	3.61	0.000245471	0.136	TLR4,RELA,FOS,JUN,NFKBIA,MAPK1,RAC1,CD14,NFKB1,PRKCA,ATM
Role of IL-17A in Psoriasis	Genotator pre-GWAS genes	3.64	0.000229087	0.385	IL8,CXCL1,CCL20,S100A8,IL17A
Caveolar-mediated Endocytosis Signaling	Genotator pre-GWAS genes	3.71	0.000194984	0.133	ITGB2,ALB,CD55,HLA-A,HLA-C,INS,HLA-B,EGF,ITGAL,ITGA4,PRKCA
Small Cell Lung Cancer Signaling	Genotator pre-GWAS genes	3.71	0.000194984	0.125	NOS1,TP53,BCL2L1,RELA,NFKBIA,CDK6,PTGS2,NFKB1,PTEN,ATM,BCL2
EGF Signaling	Genotator pre-GWAS genes	3.85	0.000141254	0.173	FOS,JAK1,JUN,MAPK1,PLCG1,EGF,STAT1,PRKCA,ATM
Clathrin-mediated Endocytosis Signaling	Genotator pre-GWAS genes	3.86	0.000138038	0.0984	APOE,APOB,FGF2,RAC1,EGF,VEGFB,APOC2,F2,APOC1,PON1,ITGB2,CD2AP,ALB,ARRB1,IGF1,INS,S100A8,ATM,APOD
VDR/RXR Activation	Genotator pre-GWAS genes	4	0.0001	0.148	CXCL10,IFNG,TNFSF11,SPP1,IL12A,IL2,IGFBP3,TGFB2,CD14,VDR,CCL5,PRKCA
IL-9 Signaling	Genotator pre-GWAS genes	4.03	9.33254e-05	0.2	SOCS3,RELA,JAK1,IL9,STAT1,NFKB1,TNF,ATM
Oncostatin M Signaling	Genotator pre-GWAS genes	4.03	9.33254e-05	0.229	TIMP3,JAK1,MMP3,MAPK1,TYK2,OSM,JAK2,STAT1
HIF1α Signaling	Genotator pre-GWAS genes	4.16	6.91831e-05	0.133	EPO,NOS1,TP53,JUN,MAPK1,MMP3,MMP14,VEGFB,MMP2,NOS2,MMP12,NOS3,MMP9,ATM
Type II Diabetes Mellitus Signaling	Genotator pre-GWAS genes	4.16	6.91831e-05	0.0974	SOCS1,SOCS3,RELA,MAPK1,TNFRSF1A,CD36,NFKB1,NFKBIA,NGFR,INS,TNFRSF1B,TNF,ATM,TNFRSF11B,PRKCA
LPS/IL-1 Mediated Inhibition of RXR Function	Genotator pre-GWAS genes	4.34	4.57088e-05	0.0957	APOE,GSTM1,IL1A,TNFRSF1A,MYD88,APOC2,IL1R1,APOC1,TLR4,GSTT1,IL18,JUN,IL1RN,NGFR,CD14,IL1B,PLTP,TNFRSF1B,TNF,IL1RAP,GSTP1,TNFRSF11B
Molecular Mechanisms of Cancer	Genotator pre-GWAS genes	4.57	2.69153e-05	0.0806	RELA,SHH,JAK1,BMP4,MAPK1,JAK2,NFKB1,FAS,BCL2,NFKBIA,JUN,TGFB1,TGFB2,FASLG,CASP10,ATM,PRKCA,TP53,TYK2,RAC1,CDK6,BAX,BMP5,BAK1,XIAP,FOS,BCL2L1,CFLAR,NOTCH1,PRKAR1A
Tight Junction Signaling	Genotator pre-GWAS genes	4.63	2.34423e-05	0.112	RELA,CLDN11,TNFRSF1A,RAC1,NFKB1,PTEN,FOS,JUN,CLDN5,CLDN12,TGFB1,NGFR,TGFB2,TNFRSF1B,TNF,PRKAR1A,PVRL2,TNFRSF11B
Corticotropin Releasing Hormone Signaling	Genotator pre-GWAS genes	4.99	1.02329e-05	0.123	NOS1,SHH,MAPK1,BDNF,CNR1,CRH,PLCG1,POMC,NOS3,FOS,JUN,PTGS2,NOS2,FASLG,PRKAR1A,PRKCA
IGF-1 Signaling	Genotator pre-GWAS genes	5.01	9.77237e-06	0.143	SOCS1,SOCS3,IGFBP4,JAK1,MAPK1,JAK2,IGFBP2,FOS,JUN,NOV,IGF1,IGFBP3,IGF1R,PRKAR1A,ATM
Role of MAPK Signaling in the Pathogenesis of Influenza	Genotator pre-GWAS genes	5.01	9.77237e-06	0.174	CXCL10,PLA2G4A,IFNG,CCL2,MAPK1,IFNB1,BAX,CCL5,PTGS2,TNF,PRKCA,BCL2
Role of PI3K/AKT Signaling in the Pathogenesis of Influenza	Genotator pre-GWAS genes	5.07	8.51138e-06	0.171	IFNA17,RELA,IFNG,CCR5,NFKBIA,MAPK1,IFNB1,IFNA2,CCL5,NFKB1,IFNAR1,ATM
Hematopoiesis from Multipotent Stem Cells	Genotator pre-GWAS genes	5.09	8.12831e-06	0.5	KITLG,EPO,IL3,IL2,IL15,IL4
IL-3 Signaling	Genotator pre-GWAS genes	5.11	7.76247e-06	0.176	STAT6,IL3,PTPN6,JAK1,IL3RA,MAPK1,RAC1,JAK2,FOS,JUN,STAT1,ATM,PRKCA
TNFR2 Signaling	Genotator pre-GWAS genes	5.69	2.04174e-06	0.273	RELA,FOS,JUN,NFKBIA,LTA,TNFRSF1B,NFKB1,TNF,XIAP
Amyotrophic Lateral Sclerosis Signaling	Genotator pre-GWAS genes	5.76	1.7378e-06	0.139	TP53,NOS1,SOD1,GDNF,GPX1,RAC1,VEGFB,BAX,CACNA1A,XIAP,BCL2,BCL2L1,IGF1,CASP1,SLC1A2,ATM
Chemokine Signaling	Genotator pre-GWAS genes	6.13	7.4131e-07	0.194	CCR3,CCR5,MAPK1,CXCL12,PLCG1,CCL5,CCL11,FOS,JUN,CCL13,CCL4,CCL7,CCL2,PRKCA
p38 MAPK Signaling	Genotator pre-GWAS genes	6.13	7.4131e-07	0.155	TP53,IL1A,TNFRSF1A,IL1R1,FAS,PLA2G4A,IL18,DUSP1,IL1RN,TGFB1,TGFB2,IL1B,STAT1,TNFRSF1B,IL1RAP,TNF,FASLG,HSPB1
Role of JAK2 in Hormone-like Cytokine Signaling	Genotator pre-GWAS genes	6.16	6.91831e-07	0.294	EPO,SOCS1,SOCS3,PTPN6,JAK1,PRL,TYK2,JAK2,PRLR,STAT1
Erythropoietin Signaling	Genotator pre-GWAS genes	6.19	6.45654e-07	0.179	EPO,SOCS1,SOCS3,RELA,PTPN6,MAPK1,PLCG1,JAK2,NFKB1,FOS,NFKBIA,JUN,ATM,PRKCA
CCR5 Signaling in Macrophages	Genotator pre-GWAS genes	6.27	5.37032e-07	0.159	TRB@,CCR5,MAPK1,CD4,PLCG1,CCL5,CCL3,FAS,FOS,JUN,GNB3,CCL4,FASLG,PRKCA
Renin-Angiotensin Signaling	Genotator pre-GWAS genes	6.35	4.46684e-07	0.144	RELA,PTPN6,MAPK1,RAC1,PLCG1,JAK2,CCL5,NFKB1,FOS,JUN,CCL2,STAT1,TNF,ACE,PRKAR1A,ATM,PRKCA,AGT
MIF-mediated Glucocorticoid Regulation	Genotator pre-GWAS genes	6.44	3.63078e-07	0.238	TLR4,PLA2G4A,RELA,MIF,NFKBIA,MAPK1,CD14,PTGS2,NFKB1,NR3C1
IL-15 Production	Genotator pre-GWAS genes	6.93	1.1749e-07	0.323	RELA,JAK1,IL15,TYK2,IFNB1,JAK2,IL6,STAT1,NFKB1,IRF1
Growth Hormone Signaling	Genotator pre-GWAS genes	6.94	1.14815e-07	0.2	SOCS1,SOCS3,PTPN6,MAPK1,PLCG1,JAK2,FOS,IGF2,IGF1,IGF1R,IGFBP3,STAT1,A2M,ATM,PRKCA
JAK/Stat Signaling	Genotator pre-GWAS genes	7.02	9.54993e-08	0.214	STAT4,FOS,BCL2L1,SOCS3,SOCS1,STAT6,PTPN6,JAK1,MAPK1,TYK2,STAT2,JAK2,IL6,STAT1,ATM
Role of PKR in Interferon Induction and Antiviral Response	Genotator pre-GWAS genes	7.13	7.4131e-08	0.267	TP53,RELA,IFNG,NFKBIA,TNFRSF1A,IFNB1,TLR3,STAT1,NFKB1,FCGR1A,TNF,IRF1
Leukocyte Extravasation Signaling	Genotator pre-GWAS genes	7.37	4.2658e-08	0.129	TIMP3,CLDN11,ICAM1,MMP3,MAPK1,MMP14,RAC1,CXCL12,PLCG1,MMP2,ITGAL,SELPLG,ITGB2,NCF1,CLDN5,CLDN12,ICAM3,TIMP1,CD44,PECAM1,MMP12,MMP9,ATM,PRKCA,ITGA4
Role of IL-17A in Arthritis	Genotator pre-GWAS genes	7.4	3.98107e-08	0.222	IL8,RELA,MAPK1,CXCL1,CCL20,CCL5,NFKB1,IL17A,NFKBIA,CCL2,CCL7,PTGS2,NOS2,ATM
IL-8 Signaling	Genotator pre-GWAS genes	8.34	4.57088e-09	0.133	RELA,ICAM1,MAPK1,CXCL1,VEGFB,EGF,NFKB1,BCL2,HMOX1,JUN,GNB3,CXCR2,IL9,ATM,PRKCA,CR2,IL8,RAC1,MPO,MMP2,BAX,PLD1,FOS,BCL2L1,ITGB2,PTGS2,MMP9
Aryl Hydrocarbon Receptor Signaling	Genotator pre-GWAS genes	8.35	4.46684e-09	0.148	TP53,RELA,GSTM1,IL1A,MAPK1,TYR,CDK6,IL6,BAX,NFKB1,FAS,GSTT1,FOS,JUN,TGFB1,TGFB2,IL1B,TNF,ESR1,GSTP1,FASLG,ATM,HSPB1
MIF Regulation of Innate Immunity	Genotator pre-GWAS genes	8.46	3.46737e-09	0.26	TP53,RELA,MIF,MAPK1,NFKB1,TLR4,PLA2G4A,FOS,JUN,NFKBIA,CD14,PTGS2,NOS2
MSP-RON Signaling Pathway	Genotator pre-GWAS genes	8.48	3.31131e-09	0.28	TLR2,TLR4,ITGB2,IFNG,IL3,IL12A,CCL2,IL3RA,IL12B,JAK2,NOS2,CCR2,TNF,ATM
Pancreatic Adenocarcinoma Signaling	Genotator pre-GWAS genes	8.75	1.77828e-09	0.176	TP53,RELA,JAK1,MAPK1,TYK2,RAC1,EGF,VEGFB,JAK2,NFKB1,PLD1,BCL2,BCL2L1,HMOX1,TGFB1,TGFB2,PTGS2,STAT1,NOTCH1,MMP9,ATM
Complement System	Genotator pre-GWAS genes	9.46	3.46737e-10	0.382	C1R,CD55,CR1,CD59,MBL2,MASP2,C3,C9,C4B (includes others),CFH,C6,CD46,CR2
Pathogenesis of Multiple Sclerosis	Genotator pre-GWAS genes	9.59	2.5704e-10	0.889	CXCL10,CCR1,CCR5,CCL4,CXCR3,CCL5,CCL3,CXCL11
Hepatic Cholestasis	Genotator pre-GWAS genes	9.63	2.34423e-10	0.146	RELA,IL1A,IL6,NFKB1,NFKBIA,JUN,NGFR,INS,TNFRSF1B,IL1RAP,PRKCA,TNFRSF11B,IL8,IFNG,MYD88,TNFRSF1A,IL1R1,TLR4,IL18,IL1RN,CD14,IL1B,TNF,ESR1,PRKAR1A
IL-17A Signaling in Gastric Cells	Genotator pre-GWAS genes	11.1	7.94328e-12	0.52	IL8,RELA,MAPK1,CXCL1,CCL20,CCL5,NFKB1,IL17A,CXCL10,FOS,JUN,TNF,CXCL11
iNOS Signaling	Genotator pre-GWAS genes	13.6	2.51189e-14	0.353	IFNG,RELA,JAK1,MAPK1,MYD88,TYK2,IFNGR2,IFNGR1,JAK2,NFKB1,IRF1,TLR4,FOS,JUN,NFKBIA,CD14,NOS2,STAT1
Role of JAK1, JAK2 and TYK2 in Interferon Signaling	Genotator pre-GWAS genes	14.4	3.98107e-15	0.556	IFNG,SOCS1,RELA,PTPN6,JAK1,TYK2,IFNGR2,IFNB1,IFNGR1,JAK2,IFNAR2,NFKB1,STAT2,STAT1,IFNAR1
Differential Regulation of Cytokine Production in Intestinal Epithelial Cells by IL-17A and IL-17F	Genotator pre-GWAS genes	16.5	3.16228e-17	0.696	IFNG,IL3,IL1A,IL12A,IL10,CXCL1,CCL5,IL13,CCL3,IL17A,CCL4,CCL2,IL12B,IL9,IL1B,TNF
Interferon Signaling	Genotator pre-GWAS genes	20.1	7.94328e-21	0.583	IFNG,RELA,SOCS1,OAS1,JAK1,TYK2,IFNB1,IFNGR2,MX1,IFNGR1,PSMB8,JAK2,BAX,IFNAR2,TAP1,BAK1,IRF1,BCL2,STAT2,STAT1,IFNAR1
Glucocorticoid Receptor Signaling	Genotator pre-GWAS genes	21.3	5.01187e-22	0.175	JAK1,MAPK1,HSPA1A/HSPA1B,POMC,IL6,FCGR1A,TGFB1,SERPINE1,ATM,IL8,SELE,RAC1,BCL2L1,IL1RN,DUSP1,TNF,ESR1,RELA,ICAM1,PRL,CCL5,JAK2,NFKB1,CCL3,NR3C1,HSPA1L,BCL2,JUN,CCL13,NFKBIA,CCL2,IL2,VIPR1,TGFB2,STAT1,NOS2,AGT,IL4,ADRB2,IFNG,TRB@,IL3,IL10,IL13,CCL11,FOS,SCGB1A1,CSN2,IL1B,PTGS2,A2M
LXR/RXR Activation	Genotator pre-GWAS genes	22	1e-22	0.272	APOE,RELA,IL1A,APOB,C9,APOC2,IL6,NFKB1,PON1,CCL2,NGFR,S100A8,TLR3,NOS2,TNFRSF1B,GC,IL1RAP,TNFRSF11B,AGT,C3,TNFRSF1A,CD36,IL1R1,APOC1,TLR4,IL18,ALB,CCL7,IL1RN,C4B (includes others),CD14,IL1B,PTGS2,PLTP,TNF,MMP9,APOD
