# Supplementary material for: Contribution of Genome-Wide Association Studies to Scientific Research: A Pragmatic Approach to Evaluate Their Impact
Source: PLoS One. 2013 Aug 14;8(8):e71198. doi: 10.1371/journal.pone.0071198 (PMC3743868; doi:10.1371/journal.pone.0071198)
Supplement: Table S4 — Metabolic pathway comparative analysis for GENOTATOR and GWAS gene datasets. (XLS) [file pone.0071198.s005.xls]

## Sheet: Data
Ingenuity Canonical Pathways	AnalysisName	-log(B-H p-value)	B-H p-value	Ratio (percentage of pathway covered by molecules)	Molecules
Triacylglycerol Degradation	Genotator pre-GWAS genes	0.209	0.618016	0.0312	FAAH
Dopamine Degradation	Genotator pre-GWAS genes	0.218	0.605341	0.0286	COMT
D-myo-inositol (1,3,4)-trisphosphate Biosynthesis	Genotator pre-GWAS genes	0.242	0.572796	0.04	PTEN
Salvage Pathways of Pyrimidine Ribonucleotides	GWAS genes	0.261	0.548277	0.0098	MAPK1
3-phosphoinositide Degradation	Genotator pre-GWAS genes	0.299	0.502343	0.0377	PTPN6,PTEN
Pyridoxal 5'-phosphate Salvage Pathway	GWAS genes	0.312	0.487528	0.0139	MAPK1
Colanic Acid Building Blocks Biosynthesis	Genotator pre-GWAS genes	0.345	0.451856	0.027	PMM1
Dermatan Sulfate Degradation (Metazoa)	Genotator pre-GWAS genes	0.345	0.451856	0.0476	CD44
Fatty Acid α-oxidation	Genotator pre-GWAS genes	0.345	0.451856	0.05	PTGS2
Leukotriene Biosynthesis	Genotator pre-GWAS genes	0.345	0.451856	0.04	ALOX5
Phospholipases	GWAS genes	0.356	0.440555	0.0154	PLCL2
Adenosine Nucleotides Degradation II	Genotator pre-GWAS genes	0.365	0.431519	0.04	ADA
Chondroitin Sulfate Degradation (Metazoa)	Genotator pre-GWAS genes	0.365	0.431519	0.0476	CD44
Chondroitin Sulfate Biosynthesis (Late Stages)	GWAS genes	0.39	0.40738	0.0189	CHST12
Noradrenaline and Adrenaline Degradation	Genotator pre-GWAS genes	0.397	0.400867	0.0408	COMT,PNMT
Dermatan Sulfate Biosynthesis (Late Stages)	GWAS genes	0.4	0.398107	0.0217	CHST12
Calcium Transport I	Genotator pre-GWAS genes	0.456	0.349945	0.0769	ATP2B2
Folate Transformations I	Genotator pre-GWAS genes	0.456	0.349945	0.0312	MTHFR
3-phosphoinositide Biosynthesis	Genotator pre-GWAS genes	0.489	0.32434	0.0435	PTPN6,PTEN,ATM
D-myo-inositol (1,4,5)-Trisphosphate Biosynthesis	Genotator pre-GWAS genes	0.529	0.295801	0.0541	CCR1,PLCG1
D-myo-inositol (1,4,5,6)-Tetrakisphosphate Biosynthesis	Genotator pre-GWAS genes	0.605	0.248313	0.0588	PTPN6,PTEN
D-myo-inositol (3,4,5,6)-tetrakisphosphate Biosynthesis	Genotator pre-GWAS genes	0.605	0.248313	0.0588	PTPN6,PTEN
Gluconeogenesis I	Genotator pre-GWAS genes	0.605	0.248313	0.0417	null,GAPDH
Glycolysis I	Genotator pre-GWAS genes	0.605	0.248313	0.05	null,GAPDH
GDP-mannose Biosynthesis	Genotator pre-GWAS genes	0.652	0.222844	0.0714	PMM1
Catecholamine Biosynthesis	Genotator pre-GWAS genes	0.728	0.187068	0.0667	PNMT
Heme Degradation	Genotator pre-GWAS genes	0.728	0.187068	0.0909	HMOX1
Phenylalanine Degradation I (Aerobic)	Genotator pre-GWAS genes	0.728	0.187068	0.0909	PAH
Phenylethylamine Degradation I	Genotator pre-GWAS genes	0.829	0.148252	0.0909	AOC3
Protein Citrullination	Genotator pre-GWAS genes	0.829	0.148252	0.167	PADI4
Glutathione Redox Reactions I	Genotator pre-GWAS genes	0.874	0.13366	0.087	GSTT1,GPX1
Heparan Sulfate Biosynthesis (Late Stages)	GWAS genes	0.902	0.125314	0.0333	CHST12,EXTL2
Alanine Biosynthesis II	Genotator pre-GWAS genes	0.975	0.105925	0.167	GPT
Alanine Degradation III	Genotator pre-GWAS genes	0.975	0.105925	0.167	GPT
Choline Biosynthesis III	Genotator pre-GWAS genes	0.975	0.105925	0.0909	HMOX1,PLD1
Guanine and Guanosine Salvage I	Genotator pre-GWAS genes	0.975	0.105925	0.111	HPRT1
L-DOPA Degradation	Genotator pre-GWAS genes	0.975	0.105925	0.0769	COMT
Methylglyoxal Degradation I	Genotator pre-GWAS genes	0.975	0.105925	0.0909	GLO1
NADH Repair	Genotator pre-GWAS genes	0.975	0.105925	0.111	GAPDH
Purine Ribonucleosides Degradation to Ribose-1-phosphate	Genotator pre-GWAS genes	0.975	0.105925	0.0588	ADA
Glutathione-mediated Detoxification	Genotator pre-GWAS genes	1.09	0.0812831	0.0769	GSTM1,GSTT1,GSTP1
D-myo-inositol-5-phosphate Metabolism	Genotator pre-GWAS genes	1.13	0.074131	0.0784	CCR1,PTPN6,PLCG1,PTEN
Prostanoid Biosynthesis	Genotator pre-GWAS genes	1.18	0.0660693	0.133	PTGS2,PTGDS
1,25-dihydroxyvitamin D3 Biosynthesis	GWAS genes	1.19	0.0645654	0.1	CYP27B1
Anandamide Degradation	Genotator pre-GWAS genes	1.22	0.060256	0.2	FAAH
L-dopachrome Biosynthesis	Genotator pre-GWAS genes	1.22	0.060256	0.167	TYR
Melatonin Degradation III	Genotator pre-GWAS genes	1.22	0.060256	0.167	MPO
Phospholipases	Genotator pre-GWAS genes	1.22	0.060256	0.0769	CCR1,HMOX1,PLA2G4A,PLCG1,PLD1
Superoxide Radicals Degradation	Genotator pre-GWAS genes	1.48	0.0331131	0.25	SOD1,SOD2
Adenine and Adenosine Salvage III	Genotator pre-GWAS genes	2.08	0.00831764	0.133	ADA,HPRT1
Eumelanin Biosynthesis	Genotator pre-GWAS genes	2.08	0.00831764	0.182	MIF,TYR
Citrulline-Nitric Oxide Cycle	Genotator pre-GWAS genes	0.209	0.618016	0.188	NOS1,NOS3,NOS2

## Sheet: Results
METABOLIC PATHWAY COMPARISON
gwas only	0
genotator only	4
common	0
Significant Ingenuity Canonical Pathways	AnalysisName	-log(B-H p-value)	B-H p-value	Ratio (percentage of pathway covered by molecules)	Molecules
Superoxide Radicals Degradation	Genotator pre-GWAS genes	1.48	0.0331131	0.25	SOD1,SOD2
Adenine and Adenosine Salvage III	Genotator pre-GWAS genes	2.08	0.00831764	0.133	ADA,HPRT1
Eumelanin Biosynthesis	Genotator pre-GWAS genes	2.08	0.00831764	0.182	MIF,TYR
Citrulline-Nitric Oxide Cycle	Genotator pre-GWAS genes	2.91	0.00123027	0.188	NOS1,NOS3,NOS2
