# Supplementary material for: Contribution of Genome-Wide Association Studies to Scientific Research: A Pragmatic Approach to Evaluate Their Impact
Source: PLoS One. 2013 Aug 14;8(8):e71198. doi: 10.1371/journal.pone.0071198 (PMC3743868; doi:10.1371/journal.pone.0071198)
Supplement: Table S5 — Druggability extensive analysis for GENOTATOR-, GWAS-gene datasets and all the molecules that interact with the former two. (XLS) [file pone.0071198.s006.xls]

## Sheet: Druggability
Symbol	Entrez Gene Name	Gene Symbol - rat (Entrez Gene)/Gene symbol -- human (Hugo / HGNC, Entrez Gene)(A1)	Gene Symbol - mouse (Entrez Gene)/Gene symbol -- human (Hugo / HGNC, Entrez Gene)(A2)	GWAS-network(s)	Genotator-network(s)	Location	Type(s)	Biomarker Application(s)	Drug(s)	Entrez Gene ID for Human	Entrez Gene ID for Mouse	Entrez Gene ID for Rat
ABL1	c-abl oncogene 1, non-receptor tyrosine kinase	--	--			Nucleus	kinase	Response to Therapy,Unspecified Application	saracatinib, imatinib, temozolomide	25	11350	311860
ADA	adenosine deaminase	--	ADA			Cytoplasm	enzyme		pentostatin, vidarabine	100	11486	24165
ADORA2A	adenosine A2a receptor	--	--			Plasma Membrane	G-protein coupled receptor	Unspecified Application	adenosine, istradefylline, dyphylline, aspirin/butalbital/caffeine, acetaminophen/caffeine/dihydrocodeine, acetaminophen/aspirin/caffeine, caffeine/ergotamine, aspirin/caffeine/propoxyphene, aspirin/butalbital/caffeine/codeine, aspirin/caffeine/dihydrocod	135	11540	25369
ADORA2B	adenosine A2b receptor	--	--			Plasma Membrane	G-protein coupled receptor		adenosine, dyphylline, aminophylline, theophylline, caffeine	136	11541	29316
ADRB3	adrenoceptor beta 3	--	--			Plasma Membrane	G-protein coupled receptor	Diagnosis,Unspecified Application	articaine/epinephrine, bupivacaine/epinephrine, carteolol, dipivefrin, SR 58611, epinephrine/prilocaine, epinephrine/lidocaine, KUL 7211, PYM-50018, carvedilol, ephedrine, guanethidine, levalbuterol, propranolol, pindolol, esmolol, dorzolamide/timolol, fl	155	11556	25645
AGTR1	angiotensin II receptor, type 1	--	--			Plasma Membrane	G-protein coupled receptor		amlodipine/olmesartan medoxomil, amlodipine/valsartan/hydrochlorothiazide, amlodipine/telmisartan, aliskiren/valsartan, azilsartan medoxomil, amlodipine/olmesartan medoxomil/hydrochlorothiazide, azilsartan medoxomil/chlorthalidone, losartan/hydrochlorothi	185	11607	24180
AKR1B1	aldo-keto reductase family 1, member B1 (aldose reductase)	--	--			Cytoplasm	enzyme		sorbinil	231	11677	24192
AKT1	v-akt murine thymoma viral oncogene homolog 1	--	--			Cytoplasm	kinase	Diagnosis,Efficacy,Response to Therapy	enzastaurin	207	11651	24185
AKT2	v-akt murine thymoma viral oncogene homolog 2	--	--			Cytoplasm	kinase		enzastaurin	208	11652	25233
ALK (includes EG:11682)	anaplastic lymphoma receptor tyrosine kinase	--	--			Plasma Membrane	kinase	Diagnosis,Efficacy,Prognosis	crizotinib	238	11682	266802
AR	androgen receptor	--	--			Nucleus	ligand-dependent nuclear receptor	Diagnosis,Disease Progression,Efficacy,Prognosis	estradiol valerate/testosterone enanthate, estradiol cypionate/testosterone cypionate, BMS-641988, nilutamide, bicalutamide, flutamide, nandrolone decanoate, testosterone cypionate, medroxyprogesterone acetate, oxandrolone, danazol, dihydrotestosterone, s	367	11835	24208
AURKA	aurora kinase A	--	--			Nucleus	kinase	Diagnosis,Efficacy,Prognosis	tozasertib, MLN8054	6790	20878	261730
BCR	breakpoint cluster region	--	--			Cytoplasm	kinase	Safety	imatinib	613	110279	309696
BRAF	v-raf murine sarcoma viral oncogene homolog B1	--	--			Cytoplasm	enzyme	Diagnosis,Efficacy,Prognosis,Response to Therapy	vemurafenib, sorafenib	673	109880	114486
P2RY1	purinergic receptor P2Y, G-protein coupled, 1	--	--			Plasma Membrane	G-protein coupled receptor		clopidogrel	5028	18441	25265
PDE4A	phosphodiesterase 4A, cAMP-specific	--	--			Cytoplasm	enzyme		arofylline, tetomilast, L 869298, anagrelide, cilomilast, milrinone, rolipram, L-826,141, amrinone, roflumilast, pentoxifylline, caffeine	5141	18577	25638
PDE4B	phosphodiesterase 4B, cAMP-specific	--	--			Cytoplasm	enzyme		dyphylline, nitroglycerin, arofylline, tetomilast, L 869298, aminophylline, anagrelide, cilomilast, milrinone, rolipram, dipyridamole, L-826,141, roflumilast, tolbutamide, theophylline, pentoxifylline, caffeine	5142	18578	24626
PDGFRB	platelet-derived growth factor receptor, beta polypeptide	--	--			Plasma Membrane	kinase	Prognosis,Response to Therapy,Unspecified Application	dasatinib, sunitinib, pazopanib, axitinib, tivozanib, tandutinib, imatinib, sorafenib, becaplermin	5159	18596	24629
PGF	placental growth factor	--	--			Extracellular Space	growth factor	Diagnosis,Disease Progression,Efficacy,Prognosis	aflibercept	5228	18654	94203
PGR	progesterone receptor	--	--			Nucleus	ligand-dependent nuclear receptor	Diagnosis,Efficacy,Response to Therapy	misoprostol, dienogest, ulipristal acetate, asoprisnil, ethynodiol diacetate, norethindrone acetate, ethinyl estradiol/ethynodiol diacetate, estradiol cypionate/medroxyprogesterone acetate, tosagestin, estradiol/norethindrone acetate, ZK 230211, nestorone, drospirenone/ethinyl estradiol/levomefolic acid, ethinyl estradiol/desogestrel, ethinyl estradiol/drospirenone, ethinyl estradiol/norelgestrom…	5241	18667	25154
PIK3CA	phosphoinositide-3-kinase, catalytic, alpha polypeptide	--	--			Cytoplasm	kinase	Efficacy,Prognosis,Response to Therapy	SF 1126, PX-866, NVP-BEZ235, 2-(1H-indazol-4-yl)-6-(4-methanesulfonylpiperazin-1-ylmethyl)-4-morpholin-4-ylthieno(3,2-d)pyrimidine, BKM120, XL147	5290	18706	170911
PIK3CD	phosphoinositide-3-kinase, catalytic, delta polypeptide	--	--			Cytoplasm	kinase		SF 1126, PX-866, NVP-BEZ235, 2-(1H-indazol-4-yl)-6-(4-methanesulfonylpiperazin-1-ylmethyl)-4-morpholin-4-ylthieno(3,2-d)pyrimidine, BKM120, XL147, CAL-101	5293	18707	366508
PIK3CG	phosphoinositide-3-kinase, catalytic, gamma polypeptide	--	--			Cytoplasm	kinase		SF 1126, PX-866, NVP-BEZ235, 2-(1H-indazol-4-yl)-6-(4-methanesulfonylpiperazin-1-ylmethyl)-4-morpholin-4-ylthieno(3,2-d)pyrimidine, BKM120, XL147	5294	30955	298947
PLA2G5	phospholipase A2, group V	--	--			Extracellular Space	enzyme		varespladib methyl, varespladib	5322	18784	29354
PLA2G10	phospholipase A2, group X	--	--			Cytoplasm	enzyme		varespladib methyl, varespladib	8399	26565	29359
PLA2G2A	phospholipase A2, group IIA (platelets, synovial fluid)	--	--			Extracellular Space	enzyme	Efficacy,Prognosis,Safety	varespladib methyl, varespladib	5320	18780	29692
PLG	plasminogen	--	--			Extracellular Space	peptidase	Diagnosis	tenecteplase, PLAT, tranexamic acid, aprotinin, 6-aminocaproic acid, reteplase	5340	18815	85253
PML	promyelocytic leukemia	--	--			Nucleus	transcription regulator		arsenic trioxide	5371	18854	315713
PPARA	peroxisome proliferator-activated receptor alpha	--	--			Nucleus	ligand-dependent nuclear receptor	Diagnosis,Prognosis	choline fenofibrate, NS-220, tesaglitazar, clofibrate, fenofibrate, docosahexaenoic acid, gemfibrozil	5465	19013	25747
PPARG	peroxisome proliferator-activated receptor gamma	--	--			Nucleus	ligand-dependent nuclear receptor	Diagnosis,Efficacy,Prognosis,Unspecified Application	pioglitazone/metformin, rosiglitazone-metformin combination, glimepiride/rosiglitazone, rosiglitazone, GI262570, pioglitazone, tesaglitazar, troglitazone	5468	19016	25664
PRKCB	protein kinase C, beta	--	--			Cytoplasm	kinase	Diagnosis,Efficacy,Prognosis,Unspecified Application	enzastaurin, ruboxistaurin, ingenol 3-angelate	5579	18751	25023
PRKCD	protein kinase C, delta	--	--			Cytoplasm	kinase		ingenol 3-angelate	5580	18753	170538
PRKCE	protein kinase C, epsilon	--	--			Cytoplasm	kinase	Disease Progression	ingenol 3-angelate	5581	18754	29340
PRKCQ	protein kinase C, theta	--	--			Cytoplasm	kinase	Diagnosis	ingenol 3-angelate	5588	18761	85420
PRKCZ	protein kinase C, zeta	--	--			Cytoplasm	kinase		ingenol 3-angelate	5590	18762	25522
PSEN2	presenilin 2 (Alzheimer disease 4)	--	--			Cytoplasm	peptidase	Diagnosis	(R)-flurbiprofen	5664	19165	81751
PTGER1	prostaglandin E receptor 1 (subtype EP1), 42kDa	--	--			Plasma Membrane	G-protein coupled receptor		misoprostol, prostaglandin E2, prostaglandin E1, carboprost, ecraprost, diclofenac/misoprostol, bimatoprost, ONO-8711	5731	19216	25637
PTGER2	prostaglandin E receptor 2 (subtype EP2), 53kDa	--	--			Plasma Membrane	G-protein coupled receptor		misoprostol, prostaglandin E2, prostaglandin E1, CP 533536, diclofenac/misoprostol	5732	19217
PTGER3	prostaglandin E receptor 3 (subtype EP3)	--	--			Plasma Membrane	G-protein coupled receptor		prostaglandin E1	5733	19218	24929
PTGS1	prostaglandin-endoperoxide synthase 1 (prostaglandin G/H synthase and cyclooxygenase)	--	--			Cytoplasm	enzyme	Disease Progression,Efficacy,Prognosis	acetaminophen/pentazocine, acetaminophen/clemastine/pseudoephedrine, aspirin/butalbital/caffeine, acetaminophen/caffeine/dihydrocodeine, aspirin/hydrocodone, aspirin/oxycodone, acetaminophen/aspirin/caffeine, aspirin/pravastatin, acetaminophen/dexbrompheniramine/pseudoephedrine, aspirin/meprobamate, aspirin/caffeine/propoxyphene, aspirin/butalbital/caffeine/codeine, aspirin/caffeine/dihydrocodein…	5742	19224	24693
RAF1	v-raf-1 murine leukemia viral oncogene homolog 1	--	--			Cytoplasm	kinase	Efficacy	CHIR-265, vemurafenib, sorafenib	5894	110157	24703
RARA	retinoic acid receptor, alpha	--	--			Nucleus	ligand-dependent nuclear receptor	Diagnosis,Prognosis	etretinate, adapalene, arsenic trioxide, 13-cis-retinoic acid, tazarotene, acitretin, tretinoin, 9-cis-retinoic acid	5914	19401	24705
RARB	retinoic acid receptor, beta	--	--			Nucleus	ligand-dependent nuclear receptor	Diagnosis,Efficacy,Prognosis	etretinate, adapalene, 13-cis-retinoic acid, tazarotene, acitretin, tretinoin, 9-cis-retinoic acid, fenretinide	5915	218772
RARG	retinoic acid receptor, gamma	--	--			Nucleus	ligand-dependent nuclear receptor		etretinate, adapalene, 13-cis-retinoic acid, tazarotene, acitretin, tretinoin, 9-cis-retinoic acid, fenretinide	5916	19411	685072
RET	ret proto-oncogene	--	--			Plasma Membrane	kinase	Efficacy,Response to Therapy	sunitinib, vandetanib	5979	19713	24716
CYP19A1	cytochrome P450, family 19, subfamily A, polypeptide 1	--	--			Cytoplasm	enzyme	Diagnosis,Efficacy,Unspecified Application	atamestane, anastrozole, aminoglutethimide, liarozole, exemestane, letrozole, testolactone	1588	13075	100359906|25147
DRD1	dopamine receptor D1	--	--			Plasma Membrane	G-protein coupled receptor		iloperidone, asenapine, rotigotine, trifluoperazine, fluphenazine, pimozide, clozapine, haloperidol, fenoldopam, fluoxetine/olanzapine, fluphenazine decanoate, thiothixene, amitriptyline/perphenazine, haloperidol decanoate, trimethobenzamide, fluphenazine enanthate, perphenazine, promazine, prochlorperazine, quetiapine, pramipexol, olanzapine, lisuride, ziprasidone, mesoridazine, thioridazine, ro…	1812	13488	24316
DRD2	dopamine receptor D2	--	--			Plasma Membrane	G-protein coupled receptor	Response to Therapy	paliperidone, risperidone, buspirone, bifeprunox, iloperidone, blonanserin, asenapine, pardoprunox, ocaperidone, abaperidone, SLV-314, cariprazine, rotigotine, lurasidone, opipramol, paliperidone palmitate, chloropromazine, metoclopramide, sulpiride, meloxicam, amantadine, trifluoperazine, fluphenazine, pimozide, clozapine, haloperidol, fluoxetine/olanzapine, fluphenazine decanoate, thiothixene, …	1813	13489	24318
EDNRA	endothelin receptor type A	--	--			Plasma Membrane	transmembrane receptor	Response to Therapy	bosentan, avosentan, clazosentan, ambrisentan, sitaxsentan, ZD4054, SB 234551, TBC 3214, BSF 302146, fandosentan, atrasentan	1909	13617	24326
EGFR	epidermal growth factor receptor	--	--			Plasma Membrane	kinase	Diagnosis,Disease Progression,Efficacy,Prognosis,Response to Therapy,Safety,Unspecified Application	cetuximab, AEE 788, panitumumab, BMS-599626, ARRY-334543, XL647, canertinib, gefitinib, HKI-272, PD 153035, lapatinib, vandetanib, erlotinib	1956	13649	24329
ELANE	elastase, neutrophil expressed	--	--			Extracellular Space	peptidase	Diagnosis,Efficacy	SERPINA1	1991	50701	299606
EPCAM	epithelial cell adhesion molecule	--	--			Plasma Membrane	other	Unspecified Application	tucotuzumab celmoleukin, catumaxomab, adecatumumab	4072	17075	171577
EPHA2	EPH receptor A2	--	--			Plasma Membrane	kinase	Disease Progression	dasatinib	1969	13836	366492
EPOR	erythropoietin receptor	--	--			Plasma Membrane	transmembrane receptor	Disease Progression	darbepoetin alfa, continuous erythropoietin receptor activator, peginesatide, EPO	2057	13857	24336
ERBB2	v-erb-b2 erythroblastic leukemia viral oncogene homolog 2, neuro/glioblastoma derived oncogene homolog (avian)	--	--			Plasma Membrane	kinase	Diagnosis,Disease Progression,Efficacy,Prognosis,Response to Therapy,Safety	trastuzumab, BMS-599626, ARRY-334543, XL647, CP-724,714, pertuzumab, HKI-272, lapatinib, erlotinib	2064	13866	24337
ERBB4	v-erb-a erythroblastic leukemia viral oncogene homolog 4 (avian)	--	--			Plasma Membrane	kinase	Diagnosis,Efficacy,Response to Therapy,Safety	BMS-599626	2066	13869	59323
ESR2	estrogen receptor 2 (ER beta)	--	--			Nucleus	ligand-dependent nuclear receptor	Diagnosis,Efficacy,Prognosis,Response to Therapy	17-alpha-ethinylestradiol, fulvestrant, beta-estradiol, estradiol 17beta-cypionate, estrone, estradiol valerate, 3-(4-methoxy)phenyl-4-((4-(2-(1-piperidinyl)ethoxy)phenyl)methyl)-2H-1-benzopyran-7-ol, bazedoxifene, estradiol valerate/testosterone enanthate, TAS-108, ethinyl estradiol/ethynodiol diacetate, estradiol acetate, esterified estrogens, estradiol cypionate/medroxyprogesterone acetate, co…	2100	13983	25149
F7	coagulation factor VII (serum prothrombin conversion accelerator)	--	--			Plasma Membrane	peptidase	Unspecified Application	nematode anticoagulant protein c2	2155	14068	260320
F10	coagulation factor X	--	--			Extracellular Space	peptidase	Efficacy	dalteparin, heparin, enoxaparin, rivaroxaban, deligoparin, idraparinux, tifacogin, RPR 120844, RPR 208566, DPC 423, nematode anticoagulant protein c2, activated recombinant human factor VII, F8, F9, fondaparinux	2159	14058	29243
F2R	coagulation factor II (thrombin) receptor	--	--			Plasma Membrane	G-protein coupled receptor	Disease Progression,Prognosis	chrysalin, argatroban, bivalirudin	2149	14062	25439
FDPS	farnesyl diphosphate synthase	--	--			Cytoplasm	enzyme		YM 529, alendronic acid, pamidronic acid	2224	110196	83791
FGFR3	fibroblast growth factor receptor 3	--	--			Plasma Membrane	kinase	Prognosis	pazopanib	2261	14184	84489
FGFR1 (includes EG:14182)	fibroblast growth factor receptor 1	--	--			Plasma Membrane	kinase	Diagnosis,Prognosis,Unspecified Application	pazopanib	2260	14182	79114
FYN	FYN oncogene related to SRC, FGR, YES	--	--			Plasma Membrane	kinase		dasatinib	2534	14360	25150
GABRA1	gamma-aminobutyric acid (GABA) A receptor, alpha 1	--	--			Plasma Membrane	ion channel		methohexital, aspirin/butalbital/caffeine, aspirin/butalbital/caffeine/codeine, pagoclone, alphadolone, SEP 174559, clobazam, acetaminophen/butalbital/caffeine, sevoflurane, isoflurane, gaboxadol, isoniazid, felbamate, etomidate, muscimol, halothane, fluoxetine/olanzapine, amobarbital, estazolam, atropine/hyoscyamine/phenobarbital/scopolamine, clorazepate, acetaminophen/butalbital, eszopiclone, q…	2554	14394	29705
GABRA5	gamma-aminobutyric acid (GABA) A receptor, alpha 5	--	--			Plasma Membrane	ion channel		methohexital, aspirin/butalbital/caffeine, aspirin/butalbital/caffeine/codeine, pagoclone, alphadolone, SEP 174559, clobazam, acetaminophen/butalbital/caffeine, sevoflurane, isoflurane, gaboxadol, isoniazid, felbamate, etomidate, muscimol, halothane, fluoxetine/olanzapine, amobarbital, estazolam, atropine/hyoscyamine/phenobarbital/scopolamine, clorazepate, acetaminophen/butalbital, eszopiclone, q…	2558	110886	29707
GHSR	growth hormone secretagogue receptor	--	--			Plasma Membrane	G-protein coupled receptor		EP 1572	2693	208188	84022
GRIN1	glutamate receptor, ionotropic, N-methyl D-aspartate 1	--	--			Plasma Membrane	ion channel	Unspecified Application	dextromethorphan/guaifenesin, morphine/dextromethorphan, neramexane, bicifadine, delucemine, CR 2249, besonprodil, UK-240455, dextromethorphan/quinidine, ketamine, felbamate, memantine, orphenadrine, cycloserine, N-(2-indanyl)glycinamide, dextromethorphan, brompheniramine/dextromethorphan/pseudoephedrine, chlorpheniramine/dextromethorphan/phenylephrine, carbinoxamine/dextromethorphan/pseudoephedr…	2902	14810	24408
GRIN2A	glutamate receptor, ionotropic, N-methyl D-aspartate 2A	--	--			Plasma Membrane	ion channel	Unspecified Application	dextromethorphan/guaifenesin, morphine/dextromethorphan, neramexane, bicifadine, delucemine, CR 2249, besonprodil, UK-240455, dextromethorphan/quinidine, ketamine, felbamate, memantine, orphenadrine, cycloserine, N-(2-indanyl)glycinamide, dextromethorphan, brompheniramine/dextromethorphan/pseudoephedrine, chlorpheniramine/dextromethorphan/phenylephrine, carbinoxamine/dextromethorphan/pseudoephedr…	2903	14811	24409
GRM3	glutamate receptor, metabotropic 3	--	--			Plasma Membrane	G-protein coupled receptor		fasoracetam	2913	108069	24416
GRM5	glutamate receptor, metabotropic 5	--	--			Plasma Membrane	G-protein coupled receptor		fasoracetam	2915	108071	24418
GRM7	glutamate receptor, metabotropic 7	--	--			Plasma Membrane	G-protein coupled receptor		fasoracetam	2917	108073	81672
GSK3B	glycogen synthase kinase 3 beta	--	--			Nucleus	kinase	Diagnosis,Efficacy	enzastaurin	2932	56637	84027
HDAC1	histone deacetylase 1	--	--			Nucleus	transcription regulator	Efficacy	tributyrin, belinostat, pyroxamide, MGCD0103, vorinostat, romidepsin	3065	433759	297893
HDAC2	histone deacetylase 2	--	--			Nucleus	transcription regulator		tributyrin, belinostat, pyroxamide, vorinostat, romidepsin	3066	15182	84577
HDAC3	histone deacetylase 3	--	--			Nucleus	transcription regulator		tributyrin, belinostat, pyroxamide, MGCD0103, vorinostat, romidepsin	8841	15183	84578
HDAC4	histone deacetylase 4	--	--			Nucleus	transcription regulator		tributyrin, belinostat, pyroxamide, vorinostat, romidepsin	9759	208727	363287
HDAC5	histone deacetylase 5	--	--			Nucleus	transcription regulator		tributyrin, belinostat, pyroxamide, vorinostat, romidepsin	10014	15184	84580
HDAC6	histone deacetylase 6	--	--			Nucleus	transcription regulator	Efficacy	tributyrin, belinostat, pyroxamide, vorinostat, romidepsin	10013	15185	84581
HDAC8	histone deacetylase 8	--	--			Nucleus	transcription regulator		tributyrin, belinostat, pyroxamide, vorinostat, romidepsin	55869	70315	363481
HDAC11	histone deacetylase 11	--	--			Nucleus	transcription regulator		tributyrin, belinostat, pyroxamide, vorinostat, romidepsin	79885	232232	297453
HPSE	heparanase	--	--			Plasma Membrane	enzyme	Disease Progression,Efficacy	heparanase inhibitor PI-88	10855	15442	64537
HRH2	histamine receptor H2	--	--			Plasma Membrane	G-protein coupled receptor		calcium carbonate/famotidine/magnesium hydroxide, asenapine, cimetidine, famotidine, tesmilifene, triprolidine, ranitidine, epinastine, nizatidine, buclizine	3274	15466	25461
HSP90AB1	heat shock protein 90kDa alpha (cytosolic), class B member 1	--	--			Cytoplasm	enzyme		17-dimethylaminoethylamino-17-demethoxygeldanamycin, IPI-504, cisplatin	3326	15516	301252
HSP90B1	heat shock protein 90kDa beta (Grp94), member 1	--	--			Cytoplasm	other		17-dimethylaminoethylamino-17-demethoxygeldanamycin, IPI-504, cisplatin	7184	22027	362862
IGHE	immunoglobulin heavy constant epsilon	--	--			Extracellular Space	other		omalizumab	3497	16020
RXRA	retinoid X receptor, alpha	--	--			Nucleus	ligand-dependent nuclear receptor	Prognosis	bexarotene, tretinoin, 9-cis-retinoic acid	6256	20181	25271
S1PR1	sphingosine-1-phosphate receptor 1	--	--			Plasma Membrane	G-protein coupled receptor		fingolimod	1901	13609	29733
S1PR3	sphingosine-1-phosphate receptor 3	--	--			Plasma Membrane	G-protein coupled receptor		fingolimod	1903	13610	306792
SERPINC1	serpin peptidase inhibitor, clade C (antithrombin), member 1	--	--			Extracellular Space	other	Diagnosis,Unspecified Application	enoxaparin, SR-123781A, fondaparinux	462	11905	304917
SIGMAR1	sigma non-opioid intracellular receptor 1	--	--			Plasma Membrane	G-protein coupled receptor		dihydrocodeine, opipramol, dextromethorphan/quinidine, etorphine, SA 4503, hydromorphone, naltrexone, dextromethorphan, oxycodone, pentazocine, naloxone, SR 31747	10280	18391	29336
SLC1A1	solute carrier family 1 (neuronal/epithelial high affinity glutamate transporter, system Xag), member 1	--	SLC1A1			Plasma Membrane	transporter		riluzole	6505	20510	25550
SLC9A1	solute carrier family 9, subfamily A (NHE1, cation proton antiporter 1), member 1	--	--			Plasma Membrane	ion channel		amiloride, amiloride/hydrochlorothiazide	6548	20544	24782
SMO	smoothened, frizzled family receptor	--	--			Plasma Membrane	G-protein coupled receptor	Response to Therapy	vismodegib	6608	319757	25273
SRC	v-src sarcoma (Schmidt-Ruppin A-2) viral oncogene homolog (avian)	--	--			Cytoplasm	kinase	Diagnosis,Disease Progression,Efficacy,Prognosis	dasatinib, AZM-475271, saracatinib	6714	20779	83805
SSTR2	somatostatin receptor 2	--	--			Plasma Membrane	G-protein coupled receptor	Diagnosis,Prognosis	pasireotide, lanreotide, octreotide	6752	20606	54305
TACR2	tachykinin receptor 2	--	--			Plasma Membrane	G-protein coupled receptor		SR 48968	6865	21337	25007
TBXA2R	thromboxane A2 receptor	--	--			Plasma Membrane	G-protein coupled receptor		S-18886, torsemide	6915	21390	24816
TERT	telomerase reverse transcriptase	--	--			Nucleus	enzyme	Diagnosis,Disease Progression,Prognosis	GRN163L	7015	21752	301965
C5	complement component 5	--	--			Extracellular Space	cytokine		eculizumab	727	15139	362119
CASP3	caspase 3, apoptosis-related cysteine peptidase	--	--			Cytoplasm	peptidase	Diagnosis,Disease Progression,Efficacy,Prognosis,Unspecified Application	IDN-6556	836	12367	25402
CASR	calcium-sensing receptor	--	--			Plasma Membrane	G-protein coupled receptor	Diagnosis	cinacalcet	846	12374	24247
CD33	CD33 molecule	--	--			Plasma Membrane	other		gemtuzumab ozogamicin	945
CD3E	CD3e molecule, epsilon (CD3-TCR complex)	--	--			Plasma Membrane	transmembrane receptor		visilizumab, blinatumomab, muromonab-CD3	916	12501	315609
CDK1	cyclin-dependent kinase 1	--	--			Nucleus	kinase	Disease Progression,Efficacy,Prognosis	flavopiridol	983	12534	54237
CDK5	cyclin-dependent kinase 5	--	--			Nucleus	kinase		flavopiridol	1020	12568	140908
CDK9	cyclin-dependent kinase 9	--	--			Nucleus	kinase		BMS-387032, flavopiridol	1025	107951	362110
CFTR	cystic fibrosis transmembrane conductance regulator (ATP-binding cassette sub-family C, member 7)	--	--			Plasma Membrane	ion channel	Diagnosis,Disease Progression	SP 303	1080	12638	24255
CHEK1	checkpoint kinase 1	--	--			Nucleus	kinase	Diagnosis,Efficacy	UCN-01	1111	12649	140583
CHUK	conserved helix-loop-helix ubiquitous kinase	--	--			Cytoplasm	kinase	Prognosis	methyl 2-cyano-3,12-dioxoolean-1,9-dien-28-oate	1147	12675	309361
COL1A1 (includes EG:1277)	collagen, type I, alpha 1	--	--			Extracellular Space	other	Diagnosis	collagenase clostridium histolyticum	1277	12842	29393
CSF1R	colony stimulating factor 1 receptor	--	--			Plasma Membrane	kinase	Prognosis	sunitinib, pazopanib	1436	12978	307403
CXCR1	chemokine (C-X-C motif) receptor 1	--	--			Plasma Membrane	G-protein coupled receptor	Prognosis	repertaxin, SB-265610	3577	227288	54258
IL13RA2	interleukin 13 receptor, alpha 2	--	--			Plasma Membrane	transmembrane receptor		cintredekin besudotox	3598	16165	171060|100361488
IL1R1	interleukin 1 receptor, type I	--	IL1R1			Plasma Membrane	transmembrane receptor	Efficacy,Prognosis	anakinra	3554	16177	25663
INSR	insulin receptor	--	--			Plasma Membrane	kinase	Prognosis	insulin detemir, INS, insulin aspart, insulin glulisine, insulin lispro, insulin glargine	3643	16337	24954
ITGA4	integrin, alpha 4 (antigen CD49D, alpha 4 subunit of VLA-4 receptor)	--	ITGA4			Plasma Membrane	other	Efficacy,Prognosis	natalizumab	3676	16401	311144
ITGAL	integrin, alpha L (antigen CD11A (p180), lymphocyte function-associated antigen 1; alpha polypeptide)	--	ITGAL			Plasma Membrane	other		efalizumab	3683	16408	308995
ITGAV	integrin, alpha V	--	--			Plasma Membrane	ion channel	Diagnosis	abciximab, CNTO 95, EMD121974	3685	16410	296456
ITGB3	integrin, beta 3 (platelet glycoprotein IIIa, antigen CD61)	--	--			Plasma Membrane	transmembrane receptor		TP 9201, EMD121974, tirofiban	3690	16416	29302
KDR	kinase insert domain receptor (a type III receptor tyrosine kinase)	--	--			Plasma Membrane	kinase	Diagnosis,Disease Progression,Efficacy,Prognosis,Response to Therapy,Safety	AEE 788, sunitinib, cediranib, pazopanib, axitinib, XL647, CEP 7055, BMS-582664, CHIR-265, tivozanib, OSI-930, telatinib, vatalanib, sorafenib, vandetanib, pegaptanib	3791	16542	25589
KIT	v-kit Hardy-Zuckerman 4 feline sarcoma viral oncogene homolog	--	--			Plasma Membrane	kinase	Diagnosis,Efficacy,Prognosis,Safety,Unspecified Application	dasatinib, sunitinib, pazopanib, tivozanib, OSI-930, telatinib, tandutinib, imatinib, sorafenib	3815	16590	64030
LCK	lymphocyte-specific protein tyrosine kinase	--	--			Cytoplasm	kinase	Diagnosis,Prognosis	dasatinib, pazopanib	3932	16818	313050
LPL	lipoprotein lipase	--	--			Cytoplasm	enzyme	Efficacy,Unspecified Application	nicotinic acid, lovastatin/niacin	4023	16956	24539
MAP2K1	mitogen-activated protein kinase kinase 1	--	--			Cytoplasm	kinase		PD 0325901	5604	26395	170851
MAP2K2	mitogen-activated protein kinase kinase 2	--	--			Cytoplasm	kinase		PD 0325901	5605	26396	58960
MAPK8	mitogen-activated protein kinase 8	--	--			Cytoplasm	kinase		aplidine	5599	26419	116554
MAPK11	mitogen-activated protein kinase 11	--	--			Cytoplasm	kinase		SCIO-469	5600	19094	689314
MAPK12	mitogen-activated protein kinase 12	--	--			Cytoplasm	kinase		SCIO-469	6300	29857	60352
MAPK13	mitogen-activated protein kinase 13	--	--			Cytoplasm	kinase		SCIO-469	5603	26415	29513
MAPK14	mitogen-activated protein kinase 14	--	--			Cytoplasm	kinase		SCIO-469, RO-3201195	1432	26416	81649
MC2R	melanocortin 2 receptor (adrenocorticotropic hormone)	--	--			Plasma Membrane	G-protein coupled receptor		cosyntropin, corticotropin	4158	17200	282839
MET	met proto-oncogene (hepatocyte growth factor receptor)	--	--			Plasma Membrane	kinase	Diagnosis,Disease Progression,Efficacy,Prognosis,Response to Therapy,Unspecified Application	crizotinib	4233	17295	24553
MS4A1	membrane-spanning 4-domains, subfamily A, member 1	--	--			Plasma Membrane	other	Diagnosis,Efficacy,Prognosis	tositumomab, rituximab, ofatumumab, veltuzumab, afutuzumab, ibritumomab tiuxetan	931	12482	309217
MSLN	mesothelin	--	--			Extracellular Space	other	Diagnosis,Prognosis	amatuximab	10232	56047	60333
MST1R	macrophage stimulating 1 receptor (c-met-related tyrosine kinase)	--	--			Plasma Membrane	kinase		crizotinib	4486	19882	300999
MTOR	mechanistic target of rapamycin (serine/threonine kinase)	--	--			Nucleus	kinase	Diagnosis,Efficacy,Prognosis	deforolimus, OSI-027, NVP-BEZ235, temsirolimus, tacrolimus, everolimus	2475	56717	56718
MUC1	mucin 1, cell surface associated	--	--			Plasma Membrane	transcription regulator	Diagnosis,Disease Progression,Efficacy,Prognosis,Safety,Unspecified Application	HuHMFG1	4582	17829	24571
NCAM1	neural cell adhesion molecule 1	--	NCAM1			Plasma Membrane	other	Efficacy,Prognosis	BB-10901	4684	17967	24586
NR3C2 (includes EG:100534796)	nuclear receptor subfamily 3, group C, member 2	--	--			Nucleus	ligand-dependent nuclear receptor		hydrochlorothiazide/spironolactone, fludrocortisone acetate, drospirenone, spironolactone, eplerenone	4306	110784	25672
OPRM1	opioid receptor, mu 1	--	--			Plasma Membrane	G-protein coupled receptor	Efficacy	acetaminophen/pentazocine, acetaminophen/caffeine/dihydrocodeine, aspirin/hydrocodone, aspirin/oxycodone, dihydrocodeine, aspirin/caffeine/propoxyphene, aspirin/butalbital/caffeine/codeine, aspirin/caffeine/dihydrocodeine, morphine/dextromethorphan, alvimopan, tapentadol, morphine/naltrexone, buprenorphine/naloxone, hydrocodone/ibuprofen, acetaminophen/hydrocodone, acetaminophen/tramadol, acetami…	4988	18390	25601
TBXA2R	thromboxane A2 receptor	--	--			Plasma Membrane	G-protein coupled receptor		S-18886, torsemide	6915	21390	24816
TERT	telomerase reverse transcriptase	--	--			Nucleus	enzyme	Diagnosis,Disease Progression,Prognosis	GRN163L	7015	21752	301965
TGFB2	transforming growth factor, beta 2	--	TGFB2			Extracellular Space	growth factor	Efficacy	AP-12009	7042	21808	81809
THRA	thyroid hormone receptor, alpha	--	--			Nucleus	ligand-dependent nuclear receptor		3,5-diiodothyropropionic acid, amiodarone, levothyroxine, L-triiodothyronine	7067	21833	81812
TLR7	toll-like receptor 7	--	--			Plasma Membrane	transmembrane receptor		UC-1V150, resiquimod, imiquimod	51284	170743	317468
TLR8	toll-like receptor 8	--	--			Plasma Membrane	transmembrane receptor		resiquimod	51311	170744
TLR9	toll-like receptor 9	--	TLR9			Plasma Membrane	transmembrane receptor		agatolimod	54106	81897	338457
TNFRSF8	tumor necrosis factor receptor superfamily, member 8	--	--			Plasma Membrane	transmembrane receptor	Diagnosis	HeFi-1 monoclonal antibody, brentuximab vedotin	943	21941	25069
TNFRSF10A	tumor necrosis factor receptor superfamily, member 10a	--	--			Plasma Membrane	transmembrane receptor	Diagnosis	trm-1	8797	21933	364420
TNFRSF10B	tumor necrosis factor receptor superfamily, member 10b	--	--			Plasma Membrane	transmembrane receptor	Response to Therapy	tigatuzumab	8795
TOP1	topoisomerase (DNA) I	--	--			Nucleus	enzyme	Diagnosis,Efficacy,Response to Therapy	elsamitrucin, T 0128, CT-2106, BN 80927, tafluposide, TAS-103, beta-lapachone, irinotecan, topotecan, 9-amino-20-camptothecin, rubitecan, gimatecan, karenitecin	7150	21969	64550
TOP2A	topoisomerase (DNA) II alpha 170kDa	--	--			Nucleus	enzyme	Diagnosis,Efficacy,Response to Therapy	novobiocin, etoposide, CPI-0004Na, pixantrone, becatecarin, elsamitrucin, AQ4N, BN 80927, tafluposide, mitoxantrone, norfloxacin, dexrazoxane, tirapazamine, TAS-103, gatifloxacin, valrubicin, gemifloxacin, nemorubicin, nalidixic acid, epirubicin, doxorubicin, daunorubicin	7153	21973	360243
TRPV1	transient receptor potential cation channel, subfamily V, member 1	--	--			Plasma Membrane	ion channel		SB-705498, resiniferatoxin, capsaicin	7442	193034	83810
TSPO	translocator protein (18kDa)	--	TSPO			Cytoplasm	transmembrane receptor		CGS-8216, fluoxetine/olanzapine, estazolam, clorazepate, temazepam, zolpidem, chlordiazepoxide, lorazepam, olanzapine, triazolam, flumazenil, clonazepam, flurazepam, midazolam, alprazolam, zaleplon, SSR180575, PK 11195	706	12257	24230
TUBB3	tubulin, beta 3 class III	--	--			Cytoplasm	other	Efficacy,Response to Therapy	epothilone B, ixabepilone, colchicine/probenecid, XRP9881, ABT-751, eribulin, MST-997, AL 108, EC145, NPI-2358, milataxel, TPI 287, TTI-237, brentuximab vedotin, cabazitaxel, BMS-275183, docetaxel, vinflunine, vinorelbine, vincristine, vinblastine, paclitaxel, podophyllotoxin, colchicine	10381	22152	246118
TYMS	thymidylate synthetase	--	--			Nucleus	enzyme	Diagnosis,Disease Progression,Efficacy,Prognosis,Response to Therapy,Safety	flucytosine, 5-fluorouracil, plevitrexed, nolatrexed, capecitabine, trifluridine, floxuridine, LY231514	7298	22171	29261
UGCG	UDP-glucose ceramide glucosyltransferase	--	--			Cytoplasm	enzyme		N-butyldeoxygalactonojirimycin, N-butyldeoxynojirimycin	7357	22234	83626
VEGFA	vascular endothelial growth factor A	--	--			Extracellular Space	growth factor	Diagnosis,Efficacy,Prognosis,Response to Therapy,Safety,Unspecified Application	bevacizumab, ranibizumab, aflibercept, pegaptanib	7422	22339	83785
XDH	xanthine dehydrogenase	--	--			Cytoplasm	enzyme	Unspecified Application	allopurinol, febuxostat	7498	22436	497811
ACE	angiotensin I converting enzyme (peptidyl-dipeptidase A) 1	--	ACE		21	Plasma Membrane	peptidase	Diagnosis,Efficacy,Prognosis,Safety	pentopril, perindoprilat, amlodipine/benazepril, lisinopril/hydrochlorothiazide, benazepril, enalapril, perindopril, captopril, enalapril/felodipine, hydrochlorothiazide/moexipril, benazepril/hydrochlorothiazide, hydrochlorothiazide/quinapril, fosinopril/	1636	11421	24310
ACHE	acetylcholinesterase	--	ACHE		13	Plasma Membrane	enzyme		ZT-1, ladostigil, CHF-2060, atropine/edrophonium, BW 284 C 51, neostigmine, 2,3 butanedione monoxime, echothiophate, tacrine, edrophonium, isoflurophate, pyridostigmine, demecarium, ambenonium, donepezil, pralidoxime, rivastigmine, thiamine, huperzine A,	43	11423	83817
ADORA1	adenosine A1 receptor	--	ADORA1		12	Plasma Membrane	G-protein coupled receptor		adenosine, dyphylline, aminophylline, clofarabine, theophylline, caffeine, tecadenoson	134	11539	29290
ADRA1A	adrenoceptor alpha 1A	--	ADRA1A		12	Plasma Membrane	G-protein coupled receptor		paliperidone, risperidone, antazoline/naphazoline, acetaminophen/clemastine/pseudoephedrine, articaine/epinephrine, bupivacaine/epinephrine, caffeine/ergotamine, acetaminophen/dexbrompheniramine/pseudoephedrine, dapiprazole, dexbrompheniramine/pseudoephed	148	11549	29412
ADRB2	adrenoceptor beta 2, surface	--	ADRB2		18	Plasma Membrane	G-protein coupled receptor	Diagnosis,Efficacy,Unspecified Application	articaine/epinephrine, bupivacaine/epinephrine, carteolol, dipivefrin, meluadrine, epinephrine/prilocaine, epinephrine/lidocaine, KUR 1246, KUL 7211, arformoterol, indacaterol, PYM-50018, budesonide/formoterol, nebivolol, formoterol/mometasone furoate, fl	154	11555	24176
ALOX5	arachidonate 5-lipoxygenase	--	ALOX5		3	Cytoplasm	enzyme	Diagnosis,Efficacy	TA 270, benoxaprofen, meclofenamic acid, zileuton, sulfasalazine, balsalazide, 5-aminosalicylic acid, masoprocol	240	11689	25290
APP	amyloid beta (A4) precursor protein	--	APP		16	Plasma Membrane	other	Diagnosis,Efficacy,Unspecified Application	bapineuzumab, 4-(2-(6-(2-(2-(2-fluoroethoxy)ethoxy)ethoxy)pyridin-3-yl)vinyl)-N-methylbenzamide	351
ASIC2	acid-sensing (proton-gated) ion channel 2	--	ACCN1		19	Plasma Membrane	ion channel		amiloride, amiloride/hydrochlorothiazide	40		25364
BCHE	butyrylcholinesterase	--	BCHE		8	Plasma Membrane	enzyme		echothiophate, rivastigmine	590	12038	65036
BCL2	B-cell CLL/lymphoma 2	--	BCL2		16	Cytoplasm	transporter	Diagnosis,Disease Progression,Efficacy,Prognosis	oblimersen, (-)-gossypol	596	12043	24224
PAH	phenylalanine hydroxylase	--	PAH		25	Cytoplasm	enzyme	Efficacy	(6R)-tetrahydrobiopterin	5053	18478	24616
PARP1	poly (ADP-ribose) polymerase 1	--	PARP1		24	Nucleus	enzyme	Diagnosis,Efficacy,Prognosis	ABT-888, olaparib, INO-1001	142	11545	25591
PDGFRA	platelet-derived growth factor receptor, alpha polypeptide	--	PDGFRA		15	Plasma Membrane	kinase	Efficacy,Prognosis,Safety,Unspecified Application	sunitinib, pazopanib, axitinib, telatinib, imatinib, becaplermin	5156	18595	25267
PRKCA	protein kinase C, alpha	--	PRKCA		22	Cytoplasm	kinase		L-threo-safingol, ingenol 3-angelate	5578	18750	24680
PTAFR	platelet-activating factor receptor	--	PTAFR		12	Plasma Membrane	G-protein coupled receptor		lexipafant	5724	19204	58949
PTGS2	prostaglandin-endoperoxide synthase 2 (prostaglandin G/H synthase and cyclooxygenase)	--	PTGS2		18	Cytoplasm	enzyme	Diagnosis,Disease Progression,Efficacy,Prognosis,Unspecified Application	acetaminophen/pentazocine, acetaminophen/clemastine/pseudoephedrine, aspirin/butalbital/caffeine, acetaminophen/caffeine/dihydrocodeine, aspirin/hydrocodone, aspirin/oxycodone, acetaminophen/aspirin/caffeine, aspirin/pravastatin, acetaminophen/dexbrompheniramine/pseudoephedrine, aspirin/meprobamate, aspirin/caffeine/propoxyphene, aspirin/butalbital/caffeine/codeine, aspirin/caffeine/dihydrocodein…	5743	19225	29527
RELA	v-rel reticuloendotheliosis viral oncogene homolog A (avian)	--	RELA		4	Nucleus	transcription regulator	Diagnosis,Disease Progression,Efficacy	NF-kappaB decoy	5970	19697	309165
CYP2D6	cytochrome P450, family 2, subfamily D, polypeptide 6	--	CYP2D6		11	Cytoplasm	enzyme	Diagnosis,Efficacy	dextromethorphan/quinidine, quinidine	1565	13105|545123|380997|223706|13101	24303
DPP4	dipeptidyl-peptidase 4	--	DPP4		1	Plasma Membrane	peptidase	Prognosis	saxagliptin, talabostat, SYR-322, sitagliptin, linagliptin, metformin/saxagliptin, simvastatin/sitagliptin, metformin/sitagliptin, linagliptin/metformin	1803	13482	25253
DRD3	dopamine receptor D3	--	DRD3		12	Plasma Membrane	G-protein coupled receptor	Unspecified Application	iloperidone, asenapine, abaperidone, PNU 170413, cariprazine, rotigotine, trifluoperazine, fluphenazine, pimozide, clozapine, haloperidol, fluoxetine/olanzapine, fluphenazine decanoate, thiothixene, amitriptyline/perphenazine, haloperidol decanoate, trimethobenzamide, fluphenazine enanthate, perphenazine, promazine, prochlorperazine, pramipexol, olanzapine, lisuride, ziprasidone, mesoridazine, th…	1814	13490	29238
F2	coagulation factor II (thrombin)	--	F2		10	Extracellular Space	peptidase	Diagnosis	enoxaparin, desirudin, dabigatran etexilate, antithrombin alfa, argatroban, bivalirudin, lepirudin	2147	14061	29251
FGF2	fibroblast growth factor 2 (basic)	--	FGF2		16	Extracellular Space	growth factor	Diagnosis,Disease Progression,Efficacy,Prognosis	FCE 26644	2247	14173	54250
FGFR2	fibroblast growth factor receptor 2	--	FGFR2		15	Plasma Membrane	kinase	Diagnosis,Prognosis,Response to Therapy	palifermin	2263	14183	25022
FLT3	fms-related tyrosine kinase 3	--	FLT3		15	Plasma Membrane	kinase	Diagnosis,Efficacy,Prognosis	dovitinib, tandutinib, sorafenib, lestaurtinib, CGP 41251	2322	14255	140635
FURIN	furin (paired basic amino acid cleaving enzyme)	--	FURIN		2	Cytoplasm	peptidase		hexa-D-arginine, nona-D-arginine amide	5045	18550	54281
GABRA3	gamma-aminobutyric acid (GABA) A receptor, alpha 3	--	GABRA3		25	Plasma Membrane	ion channel		methohexital, aspirin/butalbital/caffeine, aspirin/butalbital/caffeine/codeine, pagoclone, alphadolone, SEP 174559, clobazam, acetaminophen/butalbital/caffeine, sevoflurane, isoflurane, gaboxadol, isoniazid, felbamate, etomidate, muscimol, halothane, fluoxetine/olanzapine, amobarbital, estazolam, atropine/hyoscyamine/phenobarbital/scopolamine, clorazepate, acetaminophen/butalbital, eszopiclone, q…	2556	14396	24947
HMOX1	heme oxygenase (decycling) 1	--	HMOX1		22	Cytoplasm	enzyme	Efficacy,Safety,Unspecified Application	tin mesoporphyrin	3162	15368	24451
HPRT1	hypoxanthine phosphoribosyltransferase 1	--	HPRT1		18	Cytoplasm	enzyme		6-mercaptopurine, thioguanine, azathioprine	3251	15452	24465
IFNAR1	interferon (alpha, beta and omega) receptor 1	--	IFNAR1		20	Plasma Membrane	transmembrane receptor		interferon alfacon-1, PEG-interferon alfa-2a, interferon beta-1a, IFNA2, interferon alfa-2b/ribavirin, pegintron, interferon beta-1b	3454	15975	288264
IFNAR2	interferon (alpha, beta and omega) receptor 2	--	IFNAR2		20	Plasma Membrane	transmembrane receptor		interferon alfacon-1, PEG-interferon alfa-2a, interferon beta-1a, IFNA2, interferon alfa-2b/ribavirin, pegintron, interferon beta-1b	3455	15976
IFNGR1	interferon gamma receptor 1	--	IFNGR1		20	Plasma Membrane	transmembrane receptor		interferon gamma-1b	3459	15979	116465
IFNGR2	interferon gamma receptor 2 (interferon gamma transducer 1)	--	IFNGR2		20	Plasma Membrane	transmembrane receptor		interferon gamma-1b	3460	15980	360697
IGF1R	insulin-like growth factor 1 receptor	--	IGF1R		15	Plasma Membrane	transmembrane receptor	Diagnosis,Efficacy,Prognosis,Response to Therapy	OSI-906, cixutumumab, ganitumab, AVE1642, BIIB022, IGF1	3480	16001	25718
SCN8A	sodium channel, voltage gated, type VIII, alpha subunit	--	SCN8A		8	Plasma Membrane	ion channel		riluzole	6334	20273	29710
SERPINE1	serpin peptidase inhibitor, clade E (nexin, plasminogen activator inhibitor type 1), member 1	--	SERPINE1		16	Extracellular Space	other	Diagnosis,Disease Progression,Efficacy,Prognosis,Response to Therapy,Safety	drotrecogin alfa	5054	18787	24617
SLC1A2	solute carrier family 1 (glial high affinity glutamate transporter), member 2	--	SLC1A2		4	Plasma Membrane	transporter		riluzole	6506	20511	29482
TACR1	tachykinin receptor 1	--	TACR1		12	Plasma Membrane	G-protein coupled receptor		MK-0517, AV608, aprepitant	6869	21336	24807
C1R	complement component 1, r subcomponent	--	C1R		14	Extracellular Space	peptidase		SERPING1	715	667277|50909	312705
CACNA1A	calcium channel, voltage-dependent, P/Q type, alpha 1A subunit	--	CACNA1A		8	Plasma Membrane	ion channel		clevidipine butyrate	773	12286	25398
CCR5	chemokine (C-C motif) receptor 5 (gene/pseudogene)	--	CCR5		18	Plasma Membrane	G-protein coupled receptor	Diagnosis,Efficacy	maraviroc, vicriviroc, SCH 351125	1234	12774	117029
CD2	CD2 molecule	--	CD2		6	Plasma Membrane	transmembrane receptor	Prognosis	alefacept, siplizumab	914	12481	497761
CD52	CD52 molecule	--	CD52		9	Plasma Membrane	other		alemtuzumab	1043	23833	117054
CDK6	cyclin-dependent kinase 6	--	CDK6		17	Nucleus	kinase	Prognosis	PD-0332991, flavopiridol	1021	12571	114483
CNR1	cannabinoid receptor 1 (brain)	--	CNR1		12	Plasma Membrane	G-protein coupled receptor		trans-(±)-nabilone, SLV 319, rimonabant, BAY 38-7271, delta-8-tetrahydrocannabinol, delta-9-tetrahydrocannabinol	1268	12801	25248
CNR2	cannabinoid receptor 2 (macrophage)	--	CNR2		12	Plasma Membrane	G-protein coupled receptor		BAY 38-7271, delta-9-tetrahydrocannabinol	1269	12802	57302
COMT	catechol-O-methyltransferase	--	COMT		5	Cytoplasm	enzyme	Diagnosis,Efficacy,Prognosis,Unspecified Application	carbidopa/entacapone/levodopa, BIA-3-202, tolcapone, entacapone	1312	12846	24267
CTLA4	cytotoxic T-lymphocyte-associated protein 4	--	CTLA4		9	Plasma Membrane	other	Diagnosis,Efficacy,Prognosis	ipilimumab, ticilimumab	1493	12477	63835
CXCL10	chemokine (C-X-C motif) ligand 10	--	CXCL10		1	Extracellular Space	cytokine	Diagnosis,Efficacy,Prognosis,Unspecified Application	MDX-1100	3627	15945	245920
CXCR2	chemokine (C-X-C motif) receptor 2	--	IL8RB		1	Plasma Membrane	G-protein coupled receptor		repertaxin, SB-265610	3579	12765	29385
IL11RA	interleukin 11 receptor, alpha	--	IL11RA		20	Plasma Membrane	transmembrane receptor		oprelvekin	3590	100042555|16158|100038993|16157	245983
IL17A	interleukin 17A	--	IL17A		10	Extracellular Space	cytokine	Diagnosis,Unspecified Application	secukinumab	3605	16171	301289
IL1A	interleukin 1, alpha	--	IL1A		3	Extracellular Space	cytokine	Efficacy,Prognosis,Unspecified Application	IL-1 trap	3552	16175	24493
IL1B	interleukin 1, beta	--	IL1B		18	Extracellular Space	cytokine	Diagnosis,Efficacy,Prognosis,Safety	IL-1 trap, canakinumab	3553	16176	24494
IL2RB	interleukin 2 receptor, beta	--	IL2RB		20	Plasma Membrane	transmembrane receptor	Efficacy	monoclonal antibody Mik-Beta-1, aldesleukin, denileukin diftitox	3560	16185	25746
IL6R	interleukin 6 receptor	--	IL6R		1	Plasma Membrane	transmembrane receptor		tocilizumab	3570	16194	24499
JAK1	Janus kinase 1	--	JAK1		20	Cytoplasm	kinase	Disease Progression	ruxolitinib	3716	16451	84598
JAK2	Janus kinase 2	--	JAK2		11	Cytoplasm	kinase	Prognosis	ruxolitinib	3717	16452	24514
KCNN4	potassium intermediate/small conductance calcium-activated channel, subfamily N, member 4	--	KCNN4		23	Plasma Membrane	ion channel		ICA 17043	3783	16534	65206
NOS1	nitric oxide synthase 1 (neuronal)	--	NOS1		23	Cytoplasm	enzyme	Unspecified Application	GW 273629, omega-N-methylarginine	4842	18125	24598
NOS2	nitric oxide synthase 2, inducible	--	NOS2		22	Cytoplasm	enzyme	Diagnosis	pimagedine, GW 273629, omega-N-methylarginine	4843	18126	24599
NOS3	nitric oxide synthase 3 (endothelial cell)	--	NOS3		22	Cytoplasm	enzyme	Diagnosis,Disease Progression,Prognosis	GW 273629, omega-N-methylarginine	4846	18127	24600
NR3C1	nuclear receptor subfamily 3, group C, member 1 (glucocorticoid receptor)	--	NR3C1		24	Nucleus	ligand-dependent nuclear receptor	Efficacy	rimexolone, medrysone, clocortolone pivalate, diflorasone diacetate, fluorometholone, dexamethasone phosphate, cortisone acetate, halcinonide, flurandrenolide, desoximetasone, desonide, prednisolone, clobetasol propionate, fluocinolone acetonide, prednisone, hydrocortisone, triamcinolone, dexamethasone 21-acetate, 11beta hydrocortisone acetate, betamethasone, dexamethasone, budesonide, fluticason…	2908	14815	24413
TLR3	toll-like receptor 3	--	TLR3		1	Plasma Membrane	transmembrane receptor		ampligen	7098	142980	364594
TLR4	toll-like receptor 4	--	TLR4		4	Plasma Membrane	transmembrane receptor		resatorvid	7099	21898	29260
TNF	tumor necrosis factor	--	TNF		6	Extracellular Space	cytokine	Diagnosis,Disease Progression,Efficacy,Prognosis,Safety,Unspecified Application	adalimumab, etanercept, infliximab, CDP870, golimumab, thalidomide	7124	21926	24835
TNFSF13B	tumor necrosis factor (ligand) superfamily, member 13b	--	TNFSF13B		13	Extracellular Space	cytokine	Efficacy	belimumab	10673	24099	498666
TYR	tyrosinase (oculocutaneous albinism IA)	--	TYR		14	Cytoplasm	enzyme	Efficacy,Prognosis	hydroquinone	7299	22173	308800
VDR	vitamin D (1,25- dihydroxyvitamin D3) receptor	--	VDR		4	Nucleus	ligand-dependent nuclear receptor	Disease Progression,Prognosis,Response to Therapy	calcipotriene, vitamin D2, ILX-23-7553, alendronate/cholecalciferol, 2-(3-hydroxypropoxy)calcitriol, betamethasone dipropionate/calcipotriene, paricalcitol, doxercalciferol, cholecalciferol, 1-alpha, 25-dihydroxy vitamin D3	7421	22337	24873
PTGER4	prostaglandin E receptor 4 (subtype EP4)	PTGER4	--	7		Plasma Membrane	G-protein coupled receptor		misoprostol, prostaglandin E2, prostaglandin E1, diclofenac/misoprostol, ONO-4819	5734	19219	84023
CXCR4	chemokine (C-X-C motif) receptor 4	CXCR4	--	5		Plasma Membrane	G-protein coupled receptor	Diagnosis,Disease Progression,Prognosis	plerixafor	7852	12767	60628
IL2RA	interleukin 2 receptor, alpha	IL2RA	--	1		Plasma Membrane	transmembrane receptor	Efficacy,Prognosis	LMB-2, daclizumab, basiliximab, aldesleukin, denileukin diftitox	3559	16184	25704
KCNMA1	potassium large conductance calcium-activated channel, subfamily M, alpha member 1	KCNMA1	--	9		Plasma Membrane	ion channel	Diagnosis	tedisamil	3778	16531	83731
ESR1	estrogen receptor 1	--	ESR1	8	5	Nucleus	ligand-dependent nuclear receptor	Diagnosis,Disease Progression,Efficacy,Prognosis,Response to Therapy	17-alpha-ethinylestradiol, fulvestrant, beta-estradiol, estradiol 17beta-cypionate, estrone, estradiol valerate, 3-(4-methoxy)phenyl-4-((4-(2-(1-piperidinyl)ethoxy)phenyl)methyl)-2H-1-benzopyran-7-ol, bazedoxifene, estradiol valerate/testosterone enanthate, TAS-108, ethinyl estradiol/ethynodiol diacetate, estradiol acetate, esterified estrogens, estradiol cypionate/medroxyprogesterone acetate, co…	2099	13982	24890
HLA-DRB1	major histocompatibility complex, class II, DR beta 1	HLA-DRB1	HLA-DRB1	2	6	Cytoplasm	other		apolizumab	3123	14969	294270
IL6	interleukin 6 (interferon, beta 2)	IL6	IL6	5	18	Extracellular Space	cytokine	Diagnosis,Disease Progression,Efficacy,Prognosis,Response to Therapy,Safety,Unspecified Application	tocilizumab	3569	16193	24498
IL13	interleukin 13	--	IL13	4	9	Extracellular Space	cytokine	Diagnosis,Disease Progression,Efficacy,Response to Therapy,Unspecified Application	CAT-354	3596	16163	116553
CD40	CD40 molecule, TNF receptor superfamily member 5	CD40	CD40	1	17	Plasma Membrane	transmembrane receptor	Efficacy,Unspecified Application	SGN-40 (anti-huCD40 mAb)	958	21939	171369
CD86	CD86 molecule	CD86	CD86	1	9	Plasma Membrane	transmembrane receptor	Efficacy,Prognosis	abatacept, belatacept	942	12524	56822
CD80 (includes EG:12519)	CD80 molecule	CD80	CD80	2	9	Plasma Membrane	transmembrane receptor	Efficacy,Prognosis	abatacept, belatacept	941	12519	25408
IL12B	interleukin 12B (natural killer cell stimulatory factor 2, cytotoxic lymphocyte maturation factor 2, p40)	IL12B	IL12B	1	19	Extracellular Space	cytokine	Diagnosis,Efficacy,Prognosis	ustekinumab	3593	16160	64546
IL7R	interleukin 7 receptor	IL7R	IL7R	1	3	Plasma Membrane	transmembrane receptor		recombinant human interleukin-7	3575	16197	294797
